# Supplementary material for: Identification of small molecule drugs and development of a novel autophagy‐related prognostic signature for kidney renal clear cell carcinoma
Source: Cancer Med. 2020 Aug 11;9(19):7034–51. doi: 10.1002/cam4.3367 (PMC7541166; doi:10.1002/cam4.3367)
Supplement: Supplementary file 3 — Supplementary Material [file CAM4-9-7034-s003.txt]

ID	TCGA-CZ-5467-11A-01R-1503-07	TCGA-B0-5711-11A-01R-1672-07	TCGA-B0-5690-11A-01R-1541-07	TCGA-B0-4712-11A-02R-1503-07	TCGA-CJ-5676-11A-01R-1541-07	TCGA-CZ-5454-11A-01R-1503-07	TCGA-CW-6090-11A-01R-1672-07	TCGA-CJ-5678-11A-01R-1541-07	TCGA-CJ-5672-11A-01R-1541-07	TCGA-CZ-5468-11A-01R-1503-07	TCGA-B0-4700-11A-01R-1541-07	TCGA-B0-5706-11A-01R-1541-07	TCGA-CZ-5462-11A-01R-1503-07	TCGA-CZ-4864-11A-01R-1503-07	TCGA-CW-5581-11A-01R-1541-07	TCGA-CZ-4863-11A-01R-1503-07	TCGA-CW-5580-11A-02R-1672-07	TCGA-B2-5641-11A-01R-1541-07	TCGA-CZ-5453-11A-01R-1503-07	TCGA-CZ-5470-11A-01R-1503-07	TCGA-CW-6087-11A-01R-1672-07	TCGA-B0-5705-11A-01R-1541-07	TCGA-CZ-5465-11A-01R-1503-07	TCGA-CJ-5679-11A-01R-1541-07	TCGA-CW-5584-11A-01R-1541-07	TCGA-CZ-5987-11A-01R-1672-07	TCGA-B8-4620-11A-01R-1758-07	TCGA-B0-5699-11A-01R-1541-07	TCGA-B0-5701-11A-01R-1541-07	TCGA-CZ-5458-11A-01R-1503-07	TCGA-B0-5694-11A-01R-1541-07	TCGA-CZ-5984-11A-01R-1672-07	TCGA-CW-5585-11A-01R-1541-07	TCGA-A3-3387-11A-01R-1541-07	TCGA-CZ-5989-11A-01R-1672-07	TCGA-CW-5591-11A-01R-1541-07	TCGA-CZ-5466-11A-01R-1503-07	TCGA-CW-6088-11A-01R-1672-07	TCGA-B0-5696-11A-01R-1541-07	TCGA-CJ-6033-11A-01R-1858-07	TCGA-B8-4619-11A-01R-1758-07	TCGA-A3-3358-11A-01R-1541-07	TCGA-B8-5549-11A-01R-1541-07	TCGA-B0-5712-11A-01R-1672-07	TCGA-B0-5402-11A-01R-1503-07	TCGA-CJ-5689-11A-01R-1541-07	TCGA-CZ-5986-11A-01R-1672-07	TCGA-B8-4622-11A-01R-1758-07	TCGA-CZ-5988-11A-01R-1672-07
ATG4A	7.67442025946502	8.05669875110514	6.38719397439195	7.68806815767646	7.29607519222955	7.07194214419851	7.70275431981974	6.59394660186701	7.54989447517967	7.14582189869006	6.35456018919399	6.098143366041	8.95485020526974	8.09449844299666	6.22261582033365	8.75605340921879	6.42325657372329	7.83430970274802	9.14942881206935	8.84470658634437	7.54767658420392	6.20571468086232	9.16660909388507	7.05702954601537	5.79637882785481	6.8006428367612	6.28773990521596	6.61733304638674	5.63982960705909	7.74291495068802	6.48470326284804	6.95116691336189	6.63912505537861	7.3145577721738	6.28379573848078	6.54610692679802	7.42428986861406	7.68407904815812	6.47568694743753	6.56292208108126	8.34336794116638	8.24186944079539	7.07511829946266	5.31234049188402	6.60096981468781	6.81775562062316	7.1651658385373	8.1821031723866	7.13536843818397
TSC2	5.19975515063003	6.19456791381096	6.47348575759394	4.40773368327128	5.34157317595432	5.93548636678235	6.33747554377888	4.80535736694297	6.18569547869856	4.8125279056951	6.54507757675425	6.26455813981505	4.12789323618861	4.89379081550305	6.98860454002864	4.50324549403346	6.9508202532432	6.16125095951998	5.64735226432856	4.45736245194033	5.39926590332997	6.48079244805489	5.63639105571799	6.31260026539245	6.40133354373439	5.22110088260833	4.97059851298098	6.66543025096593	7.40576137671081	6.6742766770619	7.25880496951194	5.92867175313529	5.95549682341092	4.95010675922392	6.73428694371202	7.21814419162951	4.05457541066352	5.91236589644175	6.70145097004752	5.25257119673209	4.28136181145683	5.20674146660644	6.69714002677147	6.64715397390057	5.63083434199309	6.385115907316	6.29738684324267	4.25548001019904	5.45062766002533
CALCOCO2	11.6242108446471	16.8496960734964	12.6384577289099	13.6714253633833	15.1523736065261	14.2825544376618	13.6287262666008	12.883752496768	13.250987863555	13.1680751464333	11.0045192886863	14.745996395728	14.1333403468817	11.5627686550396	11.2854579430751	15.9361216825043	14.3267898122389	15.3256961589372	15.4603652449169	15.6743636792958	12.9670447223408	13.1085824800475	15.4585250462265	14.820413631129	13.2886240904557	14.9599408044756	13.7542031976586	13.0862765859732	14.6170145367403	13.2497845966659	15.8509431510405	13.3698885657746	13.9952999983132	10.3712585908671	15.0249254509136	14.3535322023014	14.6280300962162	16.9580453366554	11.9514502178249	11.0588354203924	11.587852886673	11.4482116395954	15.3413006720745	16.4913736718906	14.2318054195899	14.3573154091666	14.4443803952242	11.3862619547885	13.7458112317611
CASP8	3.46061255663808	3.62569236956074	2.78926617807259	4.98361354359805	3.81670833988504	3.62989116635589	3.35142467846236	2.7576786475622	3.26571862328258	3.16880560138107	2.4957104743007	3.31021904512709	4.19667382647273	3.12470825274862	2.87212632066817	4.15657758060154	3.38033650879466	3.23564699915702	3.17023456198396	3.11940301928599	3.31294012780978	3.06370128018791	3.53126079017416	3.23129755299015	4.33084355949057	4.10035343845061	3.68042564040807	2.66162928460454	3.06705068644805	2.9651593812142	3.42983064962585	2.91679654404839	3.12987930900787	2.38972458394892	3.79203697234284	7.66551731397536	3.68747276832007	4.16857495927823	2.66811543433479	3.28992639826861	2.88057290121712	2.91936829401226	3.60452925638272	3.24139829781756	2.80586044962174	4.01471177786993	3.16599979535184	3.68019394684759	2.97014907553844
HSP90AB1	321.69878335759	273.591650723162	239.459457086804	348.156350862562	322.319071548096	345.802418808944	261.892485599433	290.740670768554	298.958987636891	291.659542394841	185.636520341965	246.071374322522	237.059498255962	194.350561461878	318.07474332457	297.095774962895	254.900926722534	258.026855541751	275.97823917099	320.269164874532	217.997504275142	279.963049787008	296.956558566481	311.651741058295	335.828013771015	353.928104187404	246.534104528328	224.627165264699	203.750929744744	313.231819625049	307.152980094745	275.824675611848	290.475978887338	197.115242688396	232.238602079794	290.407441213462	288.554272275203	220.106595601945	219.236501369164	240.152013933092	193.397956330493	156.796603204739	243.949648699792	296.074131690877	256.61871906845	346.17463146554	239.958418876711	233.583179795127	305.842184572999
RAB24	3.48718164067498	2.81799124584867	3.36463077827542	2.96642680954927	3.16063537980468	3.15542873965644	2.50815009793133	2.7499152581918	3.32909212548896	4.0516063267883	3.18379511777427	3.52571207966443	3.3233607854591	3.23017968833935	3.48710710732833	2.91452739438081	3.59652415253454	3.60515542095102	3.86186630731658	4.2526046477929	2.18566574171677	2.66944079013337	2.58757856044628	3.35164650203621	3.40059648900468	2.01472172107787	3.21352427978287	3.80878349974708	3.93877596118029	3.32452835056682	3.28887616345356	3.45314039676487	3.26158628306183	4.06650149296753	3.19769110004451	4.11849536043816	2.80740250763772	2.45586795426032	3.91241042447624	3.95810119792009	3.76093237515832	4.20881694363474	2.96806129840852	2.82483952596577	3.85269308894261	2.99307822325177	2.31726661696194	2.93659064127493	2.64623811760838
LAMP2	36.4569866088615	40.4625306663047	36.5825799320706	39.9320070407778	48.8018654736763	38.7792507257269	54.6741406725689	38.2591890175203	39.5993375476898	38.0986577480869	26.092569246258	31.748365739816	46.7751205232641	53.3332027132522	42.0007391889952	44.2389151525577	35.4382662586574	38.6142393634338	50.8988252577902	46.4453293181105	35.7120850746095	39.0460623000845	48.5302219519192	43.8781268574945	46.3876011585906	63.6456592501797	43.1746408990952	34.0525048050074	37.0334112727984	41.0036291028616	37.454144204741	33.0337081270613	49.2253615423407	43.6814501194938	40.9301683055874	82.0399215363343	59.7629082279775	41.8599521022615	38.0510621427622	30.5638112558803	42.8252638708682	43.735156384859	42.1266811430676	34.308583580314	45.6293095868047	40.2768447979907	36.2339955195067	68.1470895041841	38.3576179885537
SAR1A	12.9876114426307	17.6426708503347	15.5795569822822	18.120531381471	18.0988305437038	14.5303297405857	18.0438061468881	15.2207785854125	17.649052630246	15.4930585375569	13.6048214306251	16.2082904041647	16.3113693789122	13.3774287662636	15.3938784887861	16.6793076325694	16.1945853797935	17.0379590579252	16.6503999556108	16.7457583690496	16.0377621688043	14.9276330957683	17.1059194385895	19.6549476679467	18.6530333689873	21.9410872463994	19.023793841707	16.4065213463158	14.6380682715845	14.7451051741489	19.3421505323389	16.6463137738333	16.8955715034811	14.0333537748852	17.7589431439371	14.0513730799732	17.1534090615888	16.9635678577039	16.541810177399	14.9700689867327	13.6095218578942	15.7074020467974	15.6139228359259	19.9690099743715	16.9907588589784	20.4526497027576	17.1344027650952	16.7209803004867	16.6091572140015
NRG2	0.737043855742858	0.876813292980452	0.902071862283006	0.671884242211113	0.91094898614803	0.711999631661045	0.860093684374503	1.02987184188059	0.845647916451534	0.765815613299003	1.0978717437377	0.794493923347468	0.68325176162405	0.81071748143348	1.09260598641402	0.683033688237117	0.840140616788735	0.822398322552378	0.725904718145045	0.722331927902961	0.846806908899656	0.833504120805003	0.716185009252436	1.09485124773424	0.975551487054038	0.863370187612548	0.995038816155173	1.03531029214528	0.783979453136153	0.675955857196018	1.14320563138112	1.06454428390452	1.00687784638317	0.87288684285826	0.675642331073635	1.51731049259662	0.931841094110717	0.747948206477624	0.972395978870209	0.970992241559003	0.830980804478863	0.844891819039131	0.788434047156701	0.932007537749658	0.974986207505495	0.930637451275332	0.942462113949019	0.882638207094095	0.994248386517812
GRID1	0.48760571167238	0.576588830945514	0.625101356906813	0.482968976895443	0.615187196471563	0.604193588386981	0.618802926671741	0.541390878033073	0.548875032514462	0.657342382038192	0.661044466143838	0.731719594686348	0.490905252553163	0.563239683924348	0.518638420797209	0.552789517295862	0.640958913775482	0.5235660745322	0.705622108012808	0.714746824647504	0.503465603976178	0.661318798746277	0.803193918662626	0.521292514134862	0.549707505515731	0.871573943610275	0.665103261751477	0.555037159129455	0.644251429286098	0.675647617908602	0.696585365789589	0.76419686099658	0.529992343626556	0.528702506635397	0.646548649071158	0.686769903702636	0.597857562412514	0.56733613246571	0.56768730565011	0.484798699761868	0.435911979898462	0.636365780142557	0.521226826447194	1.45076675542151	0.675958421428616	0.716833235665653	0.5590459096986	0.540472613537243	0.573466983314742
ARSA	8.59398534487899	6.89773505334513	4.10869462057239	5.9912462852551	13.9050162236579	7.18962663826718	10.5381154282522	8.66072189450867	7.78055036149557	10.5267159787645	7.11183935390818	6.57882703809085	7.82727010966176	9.95045257787162	9.28039867042794	7.49732061586502	8.63899485453642	7.59785142935884	8.374166705763	7.14190467553983	5.97156542017963	6.09975974209647	6.46004952946932	11.0540059079789	14.3470827862716	5.66605806803275	8.65878773248355	10.726213040666	12.2547832416522	7.24701587964322	8.8311807183719	7.31591784727565	13.1521608829472	12.797071102395	9.16545110427863	13.0537630071619	9.47341187566387	4.53285473656553	10.7457662707312	11.7134226166397	11.9146547582021	11.2555907232712	7.90604063154019	9.8612343581202	16.0042731402368	11.480982813598	7.47859903002613	11.4446882176127	8.52179545142695
DNAJB9	12.3221662805173	19.2605315041278	15.5962028236936	14.2780423624283	30.4004252389822	13.7193842228455	31.174728113354	24.306339053415	14.8400351215483	14.8468812228299	16.2602374026162	10.3346891855167	15.0026827247154	37.0432515771072	26.4143997367839	21.9723602701178	12.7936441447605	16.6913883888161	22.0901497756383	19.951950636824	17.7005723016534	16.5331433140038	15.7614333936291	20.6020167339206	18.4354093643251	19.5380034278364	34.7428143022126	20.3713709400515	12.541145857814	12.8776329849063	19.6866226072242	21.603105454394	31.7464609288905	46.5648245911262	12.442654576788	43.8381625050463	31.7212110128657	11.2532355138563	22.1284171198927	15.386516729688	44.90943307036	41.1833248517001	8.28846674669737	16.2801361336247	28.3393810745486	24.7842453390993	17.1051104996042	36.99429291845	23.8539779805599
HSPA8	258.456886306658	269.527363489876	192.294467073576	269.468083284391	311.051676755207	251.035315511574	328.166494575249	289.793811259064	219.531031908147	163.214628454022	165.168127875181	102.012685954026	187.656542724815	277.132418994483	320.096039387441	194.161869408225	194.456550230583	175.900550882938	240.090709601555	253.763113940917	163.479304328668	251.560007012721	212.51705837409	238.023742094051	297.577040564879	216.333894142519	229.283223352644	227.134918205069	146.776423151543	239.522167177846	228.040851277461	241.828511780748	325.457302849211	324.617261746462	137.206438553402	165.393967032537	326.567499004138	193.707657226475	196.001443583643	133.779081837159	367.665504043811	332.03047156904	215.514745716567	178.87377769869	210.689689564916	215.543684380165	200.903203064814	303.962446730052	322.010031820014
BIRC6	4.79494099359492	7.96926886718614	8.12212055260717	5.50101637931742	6.68291751247902	7.18198756772164	9.09517325983605	5.4782276399431	8.21465904009841	5.7486299232271	4.31918849404855	4.80039089708494	6.18176435409447	5.46307517929313	7.0725372851379	6.01477647605785	6.92851414591733	10.0597178710997	7.56091899486134	6.09959603926456	6.44259935643459	8.28722919460632	10.1292754829295	7.27162268721751	6.95347552189839	9.87734101050571	5.164499637114	7.22236779243764	8.58881685187433	6.52319654114733	7.23548954821615	7.32340560101965	4.80202603544947	4.48579305693896	10.5757110432538	8.83475190359059	5.88188936827133	11.2623683289576	6.81604555749641	4.3082446453787	3.57913415452697	4.36623725153572	10.5302705138964	6.1397689575715	5.59852108323045	7.30640840892329	8.24966948782632	4.69653050698416	7.34044376731792
BAG3	60.7343456069427	26.4039050667693	22.7694109790928	26.9560112264632	31.9098067340594	33.8490235481404	25.5297580443833	20.4050800109619	31.0516036903713	20.2965741281816	17.4237326924456	32.7402584004912	23.5441571990218	32.9065197348145	29.8472281176528	17.5778520144965	39.409273146038	27.7096588180119	27.48150254313	21.9490639498068	31.3801310220178	28.4940599609465	18.8930219285468	29.5524207592941	28.8781163385152	27.6835382702104	26.0809854446179	26.1012267816039	25.7795573814906	53.3921527891321	25.3040391104775	24.1537455245798	30.8912574492007	35.9103016458996	25.7860656159033	18.0925883789325	17.5358727190031	30.4386030298268	23.9505634678848	28.5167230629445	25.9602097541706	23.4739166643759	38.0701841459601	23.5339220899436	26.3143087760511	27.7410696546337	21.7354123174486	20.4507730121823	28.79129613811
GABARAPL2	36.6441377323257	39.1430297153748	28.5841641282644	37.5938649585683	27.3215037438379	41.1358565956141	25.7955247131849	27.6426294826063	36.6467761959382	46.1720338083713	25.2173330079201	48.6952256094568	50.2669337480319	25.806004687532	25.4199736060791	41.0048695702878	35.8035332203902	37.339680994308	47.5279998850416	53.5770934780188	35.2960674151225	27.3125351434509	42.6327834278778	33.9129668267162	25.6558939202226	26.7671418279019	33.3596862527432	28.4369985310508	25.6396997770259	44.5214002490189	27.5792490876784	29.3420331820113	29.9790207486743	32.8026975609676	33.5972184296788	20.6445708678329	33.1795859053675	36.1422788898581	28.7295830630868	34.4011586677444	36.3012169915882	50.1091766873824	36.3077286976346	31.1076358227073	29.6524337819264	32.5564933260398	33.5208545264611	33.5514894611181	32.3021858783229
ST13	57.4179474498589	94.3829416264628	84.2595004120894	65.2911047830972	97.936263663595	67.6862452278609	97.9510348109338	82.7304358317192	74.1552289140314	63.6138302356314	66.9376360487065	68.2825629489493	71.0477774709522	81.1561752565042	96.4676693455509	68.921623929802	70.3311404773727	63.8520734300469	80.4193086749826	101.173073568844	55.3863201288678	68.6869997593847	77.5995338081238	83.1300925037852	71.2612530651022	74.7257716054456	60.6997711074389	92.3371627195084	63.5107291600614	66.4335781706938	72.8109107522795	89.4977187136237	99.5718093389375	97.7843716768092	62.4407001957058	91.9603591119223	94.0635938151819	62.3454535616079	92.7391423077789	58.8623411660246	96.9125408433521	91.3742511335542	69.5290712737788	67.5029642371191	65.0785255467599	59.1548571231343	78.0670452664119	86.7380223671155	103.756560216573
CLN3	7.84865904198471	4.96873447492722	4.79589164235271	6.41348919114186	4.12708715766322	6.31930132677135	3.97741259926616	3.98167210870729	6.38994916271009	5.84906877970129	3.41916246605015	6.51149922674064	7.22307772201126	4.14290819273024	4.64934746463068	8.20050460449301	5.85021762652028	7.96871831498508	6.43200733155909	6.07066551377588	5.68077560827533	4.96329555382142	6.71778770694603	4.25711705607109	5.68488695276324	3.97325288218253	4.22299892592364	3.7036028338728	5.40075307206707	8.29478980112366	4.23498409149312	3.91009882887965	5.00771035614041	3.92064398951926	7.44304099804725	7.27186033396547	4.03936745762162	6.95237942063538	4.46956904923335	5.27853932223163	3.82241908678266	4.60562361419539	6.96793021773742	4.58887600769486	4.20697373073335	5.62396017281208	3.97417626667176	4.09121594724419	3.63085011442483
BAX	7.91704776278603	6.54401529040102	6.31381612727151	9.93918360628905	11.2982136922385	7.03151888365889	5.39796303586121	6.98900812333805	6.82588119893279	14.0949106314994	7.02123241878201	7.40417025458891	7.61310042571531	7.74036046982399	7.25331964205222	8.20563123182844	6.80064523281841	8.08934117150973	5.90907239821236	7.14851583995295	4.84445255123956	5.76675036236825	7.36060027920532	11.5010408984574	17.3962263047824	9.94503449659437	12.5491729294326	6.5109778615692	8.37876563872924	6.85670104953443	10.4490815703888	8.50305919310158	8.20266956430805	8.17980557095628	12.872734597334	11.7946046108976	7.30656645758728	4.56907614678235	8.45467095060253	13.4195308570433	7.54114491751963	7.30292880644693	5.65790649102703	9.94241716688297	9.18542677657116	10.7179281091027	4.64653078367755	8.39482742727893	5.46803289966983
RAB5A	18.5954880784263	18.4137845840039	15.2871337528155	21.6099963854352	17.347840429101	19.5615224491412	17.0517213485465	13.9985148794217	18.9000591257106	18.1276613855913	13.418812481812	21.4879598542621	19.516908512477	13.075375308049	14.2804542644432	19.0931153848389	19.0081808478879	20.2027327923414	23.8054777685506	20.2919841109859	15.7837321230166	15.4641633589058	24.477325926619	20.5515432180843	17.382446198761	21.8342447836453	18.4366059368081	14.980160875547	14.788394889381	17.5963506313384	15.793292199201	18.0504558298462	15.491342018581	11.4331809970096	19.9921329598654	11.3099792531449	17.0414131595554	20.6162364277683	14.8409943861733	16.2306584642616	12.425994574227	11.4932578769376	19.8449292061471	16.9722904392328	15.9588426050049	20.8980666429236	17.4370497171611	15.8162645758957	16.6307557278788
NKX2-3	1.00495928519886	1.01756443112815	0.998382083750746	0.998382083750746	1.00475546458403	1.00317188693907	0.998382083750746	0.998382083750746	0.998382083750746	0.998382083750746	0.998382083750746	0.998382083750746	0.998382083750746	0.998382083750746	0.998382083750746	0.998382083750746	0.998382083750746	0.998382083750746	1.00440637991274	0.998382083750746	0.998382083750746	0.998382083750746	0.998382083750746	1.0336073105949	1.00691152357323	0.998382083750746	0.998382083750746	1.10799104490142	1.02056533392364	0.998382083750746	1.14447753089545	1.03426267654316	0.998382083750746	1.227716768496	0.998382083750746	1.0426820089291	1.0338702677118	0.998382083750746	0.998382083750746	0.998382083750746	0.998382083750746	0.998382083750746	0.998382083750746	0.998382083750746	0.998382083750746	1.03907949346868	0.998382083750746	0.998382083750746	0.998382083750746
VAMP3	30.0068750263277	42.1705453296116	35.5288836784443	34.6841678323291	37.156927091598	34.9956228624582	34.0395995605443	33.0347187911867	31.3074857447328	39.4575979944868	31.0645430423131	28.5521971199181	39.5094248328108	33.492096778863	28.1797816642596	57.5684592321862	31.3734304959354	34.1148227805276	46.1390366382982	41.6941612668451	25.2525761440687	27.704194752091	39.5006455388891	41.3981039383919	38.0506963738617	38.945427643773	41.7612161017	36.4495854189927	35.5445800990797	40.1308125913739	36.9635007774693	33.86472705316	37.6872708129862	34.3653624614598	39.3217652884747	46.1200473507046	42.2161639157871	37.8865189323965	34.8795503775291	27.4922498041352	36.2142839724558	36.7131500418067	31.2243540624628	44.060682494753	36.3251781604123	33.0469951333595	33.3337722000123	47.2922468021829	35.2173070016753
ITPR1	6.53483155644652	11.5591715664984	12.6225307356867	7.56851588549871	7.02835028775713	9.49675213913858	12.0841278954985	10.0778842120047	12.2970988209445	6.39144878190707	7.24106828263288	6.07802570298641	6.98739089945026	6.10973130700924	13.6602929424147	6.8154662176794	10.0703580022932	12.2425489623269	8.8597151188254	8.86723600877347	10.125165934539	14.4694646635507	10.5239212646382	13.0150204912021	7.67230486058334	11.1311265954968	7.29813401734026	12.7971901013693	12.0532907800564	8.15862106002611	10.4535653844464	13.8523110123713	8.77266359822945	6.76016352883428	9.3806506088019	6.03389491725155	7.11371573165538	10.2472507850884	10.0760539157765	6.39697616491292	5.62061878136098	6.52311877662007	14.6683610853161	11.3029228124211	10.5475231856091	9.84548378996827	14.1711585108347	5.57712941773114	13.0549568201798
MAP1LC3A	13.5782414632466	9.19844255433398	8.81170116562436	11.6571916723139	11.8719275641114	13.1270367404619	7.16173557920918	11.7858019144369	11.2238000796371	23.3463046713638	12.5232185188852	14.3901199976821	8.64950111156761	8.86649369613271	10.5642261552385	8.34489028366629	9.88222435700807	9.32375611811439	9.33001270464303	10.5782877962864	8.69585022427848	7.45018054738682	6.9975847564175	15.5360682634852	20.4655982350464	9.07176579447684	13.3629072923326	10.4703109159288	10.7012531233639	11.2272374103572	13.358863717709	12.5003230832416	13.1154514418637	11.4474982807043	9.14882669861203	13.2941299805069	9.95383630588221	6.45241320443625	11.5392187983084	16.4774823494139	12.4242772387084	12.7190388964228	9.32129233158923	15.1975883542376	12.6640988732998	15.3718735088984	8.71541832133142	9.61172015999509	9.5382607522729
DIRAS3	3.46513953553218	6.05671727800292	4.72171153646025	7.86621055154361	3.5892298307994	2.89480453670276	4.87072143172092	5.08605802197239	4.71123723473105	4.03775230225756	4.53734015226286	2.59528171079832	3.31068639571936	4.61462600219074	5.53063696649256	4.8299144608893	4.75538439574019	2.44719352425859	2.72355315983799	2.90346899069257	2.89459323211009	3.57497993669625	2.39677969051518	9.04195346873143	5.16949752058069	4.88829215438168	5.86528428554465	5.60569234824484	3.71456439459471	2.3174913901459	5.33309494791196	4.58017130635665	5.9687410219837	4.12599895166505	2.12467422830886	1.98284642317208	4.42037378576943	1.26112707738327	7.1733267005472	5.02590462412073	5.67160810839003	4.01151488826423	1.14623015731679	5.69440469958873	5.56290416260532	8.59045282636233	5.33928123884936	4.07999888841059	5.4668719237715
FAS	4.34003585669793	3.24323747422766	2.415793890148	6.96338792672822	4.58109548234384	3.27092667562555	7.37280615603554	4.07803352800804	3.45758774170993	4.9871120661404	4.69007100502603	2.36814924072294	3.70085563217796	5.70832531416413	3.3876525607671	7.30193164092349	2.88130285314264	2.85745057441301	4.41108667365914	3.43468885814729	3.0311596946169	2.82540304027836	3.69264501383092	7.40870774270479	8.32026538725938	6.57755662131542	10.8184084568719	2.81611477478593	4.17195509723672	3.29723225438267	7.69677322813451	4.61434244190824	3.0348492185981	3.62980481521675	4.49815151635488	5.58772435938812	6.76170975221228	2.76512226874638	3.28336861274923	3.40450801446407	4.22782859222816	4.87309739618008	2.97323619542518	6.90663670742887	5.71100537567965	9.19369627364669	3.2495608407039	9.71667515705939	2.47145758612494
KIF5B	27.4619609700034	31.5509830542738	28.8188557009213	29.0202455826317	30.9095570806396	32.8024850166236	28.9102772580381	26.3199533523532	37.094286915451	22.8517670073317	22.0137564511289	32.3208216237777	31.6866310253234	21.8607089602361	25.9846725308711	39.6218514458677	29.3612824317049	42.399267867974	40.5883963539874	31.8932141253093	29.1206676199191	32.4521191458044	38.5106277799101	33.6923297561315	28.0861453675416	38.5559444330747	29.8917096650306	27.0657915983555	30.4440168827985	36.9669780026134	29.1270637656445	28.7797460419088	26.2919963986259	20.8755952282598	40.9584645923543	21.2205629534372	28.0263444551812	43.9687363008057	24.8955887690185	18.4939553717025	18.0809173105636	18.7989136787945	42.1454894296972	32.3919884097369	27.4853876325249	35.7348976395738	29.6449014979997	24.0683590999387	29.8509437614325
BCL2L1	32.1965646968964	41.0956905481603	43.0620217033516	34.8152345051925	41.2673472730767	31.5434921349772	36.5710499427906	34.790106805588	34.6950338872307	39.7604821763271	32.5330371198998	39.4291842211026	34.866818095776	35.5226870847688	44.8137547476213	32.7844615740529	39.1025800919472	36.6703463300414	31.3698628141193	36.3486477192718	35.4021248451212	31.6049132029683	36.6085090589391	46.6320381388861	53.6054901067625	37.2866801855947	34.154179667613	40.0567823543315	33.8705618438146	31.2927325801357	38.7162254766184	38.0333088689617	44.6978148346982	41.243350026794	41.1900470051785	34.0719453131787	35.7537158398678	36.1242533619838	44.7381592132548	43.7785426964379	32.5762023129754	40.1782271872415	31.3695376481805	43.4128941278256	41.2605218820837	40.8230282802047	41.9562624119058	35.4182082771093	37.3674184887064
RUBCN	4.21912285703128	3.81593136891432	3.47004610195816	3.58767164426196	3.73633316020829	3.30105580599162	3.26593175999843	3.17399361706144	4.14588344966653	3.43189282582707	3.67461822953293	3.30754437878884	3.07779872322141	2.66713038835554	3.18480479074157	3.28277609872468	4.23874675954435	5.1617259064034	3.59749118315123	3.27370849845269	3.08537793045936	4.25548404758536	4.36546727564034	4.87423453676138	5.15234364171234	4.20237388562734	4.09779627249743	3.45168131584317	3.89090706630872	4.11769015618334	4.54741907385238	3.44765391646943	3.01032052441776	2.82704361004105	4.4658235249761	3.44237207217046	2.89205751798544	4.29580709646837	3.09728222878419	2.99837412666734	2.51235540296625	2.51663219720266	3.54810088973966	4.28967475390067	3.44182749452195	5.56147709349583	3.61724430478177	2.48453765283577	3.576570661394
SUPT20H	2.94735210510336	3.99043490619815	3.25892936136973	4.2037952437896	3.57630949159782	4.32962327226621	3.9558013452034	2.53039903933968	3.61834595810366	3.21430487674193	3.20873141197784	4.3733948055766	3.11571971244154	2.8641466820877	3.09936736716235	3.27425044662773	4.08138213829325	3.66881468019296	3.28677248314244	3.00551975604825	3.32607810667592	3.21752194213033	3.69491544177807	3.82515497457727	3.70499603938145	3.74779259062383	3.52165267302471	3.04186367622511	3.29866257937998	3.57932495439664	3.62735100172536	3.48268620584693	2.8873406887952	2.71400972363342	3.82748393248219	2.47088259937971	3.12100805180448	3.76009057328766	3.28984338126997	3.04172439039754	2.84485796836146	3.56971267812021	3.98570421572018	3.59659355081715	2.98730142820684	3.74025621339412	3.84739676880288	2.75396827815627	3.6322869087157
CASP4	5.52673845556545	3.84125774368699	3.06568345673838	6.46742198223887	5.63824697670443	4.42360620140581	3.59867258369871	3.68621471382884	3.55999342072835	6.01465127537234	3.69990102198289	4.16924276837204	4.8984578265773	3.77200674568313	3.03689099993434	6.59140382874444	4.02644856562797	4.3452639499315	4.19212988559035	4.88811703457178	3.56801655600546	3.64263232629135	4.87612244156397	5.67357760900291	7.12350449007713	6.17410386438338	6.46230467999375	2.81918197502356	4.1176961962362	4.28161081013208	5.15967743010216	4.14138444164187	3.24811329163333	3.66733207453677	5.58524236150209	5.93307573361554	4.81492994366203	4.19470711696946	3.06473350972103	4.09461518189897	4.1066617754345	4.18348918240703	3.41142323308398	5.90163298976167	4.92330531437893	5.08645237852805	3.89623767183219	4.99026463265804	3.05424129374188
NFE2L2	30.8017786003577	25.3461898264801	25.0544710452609	44.8710182218356	36.528683703237	32.2456194132819	22.647111872439	29.1134803289583	26.6042272274118	28.2629833710468	23.0305924214576	28.0501443199708	27.0867840465306	16.7540579027545	25.0238751689662	33.466352994757	24.1612198002088	25.4688063510971	28.6473112634775	26.2158175984444	21.2888051322117	22.7429908532361	31.6753922619696	47.6370126296576	33.7883572541612	37.4382596254305	35.5553782758515	23.8647681615314	18.4253738666486	24.6959898515647	34.9349218866426	33.0384089743157	29.8712563899345	15.5450963688233	28.9904269184673	19.7531904811221	32.4149343798622	22.9760339952223	25.3983834838941	18.4993200067293	17.8180814390448	15.8441680487541	25.385048426246	31.1642072314954	27.0362482138986	36.9367809360596	27.9068993910926	22.7608710825206	26.0305805265362
UVRAG	4.11722910261631	5.25810787325019	4.87880221025946	4.2754285482281	4.67741888086443	4.86573250420476	5.00032217179413	4.4172811928091	4.9645351101518	5.2656885736657	4.30627136370395	4.8836588610906	4.8114602018414	4.19571553196444	4.6798707095181	4.79314852636837	5.1903770058128	5.0476929668791	5.77710605948794	4.59655228158262	4.07518577044535	4.4472005253308	4.9000298566312	5.44958288762895	4.89483877975707	6.16124753240193	5.46084961694396	4.67986261977081	5.15950006580245	4.02035847965627	6.01227050146543	5.05074977037625	4.87742048889433	4.12581114746832	4.71685182159809	5.00970011326244	5.05596711557532	5.42837256041597	4.74506262004196	3.92113231098181	4.03472708525216	4.11566253145958	5.7047187017452	5.77100891223351	5.19614056776009	4.86092874500088	4.93931744347578	4.72224404919803	4.82487180714676
VAMP7	21.7734596960133	30.1713147538615	22.9532943202209	25.3128847816675	26.2876584466093	22.7953115342682	25.7832973338738	22.9944951008888	23.1895125289397	21.9144231122138	20.629836042095	23.8958016690481	34.1249594051973	22.7848115608459	21.086693890558	25.101640211505	22.6363837599994	21.4860391845976	29.0561576336405	26.2866784274085	20.5377614963941	20.3038768835384	28.4811028945359	28.8109359485964	26.5064202822572	29.3174401988276	24.3397637753742	23.0351848209033	21.4236965216036	23.3199515987707	22.6813694279896	25.697262791026	24.1776541746461	20.5765742300092	25.0423373372769	26.0187940829143	29.5520337550215	25.8752046233608	23.2268697339382	20.6025660779352	25.5060109600807	19.9484063510089	21.6676794327922	22.0528207158824	22.9397597708514	24.1701210198203	24.4147047803729	36.913734756392	26.1354738760685
ATG5	8.78321930698578	11.1360568524926	8.90660125365204	11.9285849457829	10.0179345983588	10.1217032862565	9.52135096104612	8.85475877067098	10.4487785439546	11.6967087568009	7.64492749903137	9.39273267243296	14.3200048615572	7.93910498495428	8.07992605265452	13.870460133266	9.45531352621907	11.1728600944199	13.3793796131967	12.6627155936603	9.52622729867014	8.44779598625484	13.2060379968555	10.4632746994174	9.35919552553841	9.66524787033172	11.0036664348635	8.38900434075961	7.94456038999676	9.73235375519785	9.08464118687491	9.13739996923084	8.98602230035007	8.65577219522662	10.9893550072002	7.34628670369983	11.2090410405026	11.0797333947745	8.4689104165376	8.33698853476708	10.8741559494904	10.8474422333677	10.1047542455259	9.504962224718	8.57780710089514	10.0617120914736	9.21143189075204	12.0705705390945	9.49079431505721
NAMPT	28.537749071667	11.6304088239779	5.81651931793072	13.0531090153215	13.0636774892955	17.2618930042193	5.11678668320969	5.62714061506111	11.0142697085158	9.6077809144224	4.53615828638256	13.1410549567153	10.2228389571875	6.09147326194225	4.88872934863683	6.00452274458592	13.4896562928149	7.46362965701331	12.0464044937117	9.91432879583763	8.36932427023014	8.49452624474133	9.1412476843374	13.7404803161713	10.7057650581963	31.2006385918538	22.0884737298378	6.49832205259254	10.0284981616789	13.2914111786242	8.982641608076	7.26600421310517	6.24420201491746	6.59368518091756	7.45434272527145	11.5585714382472	8.07921213053585	11.4129984560634	5.00706978375451	7.83959572126479	7.31336492006582	5.75310064898137	15.068902568896	10.0503302057473	9.98783006662859	15.7035601494412	6.83957750129611	9.48007624444325	7.00973172312987
CAPN2	43.4460872952792	52.3639489715856	43.8143799137951	43.908076311567	36.459722836364	50.6523533204429	33.9198407002611	40.3982640366139	51.7875852105064	31.1582701362582	36.5784115223593	45.1744268308583	44.4432859437282	27.3279686324259	41.0815761147536	40.2539841560339	45.4274354888585	49.9256626783689	43.0274576669221	48.3159910640717	40.8228025498472	43.3843876020188	43.7862662571359	58.1666648066925	45.6672148225513	41.4143694164686	38.6687531760965	44.1462994438044	28.6367605070497	50.3018492604862	45.6650844279953	45.2405176710354	42.5493584662288	23.7211611481954	37.5616437409847	21.1106139517653	37.270461940033	47.7752838277195	41.8107383709038	37.6417235966758	23.5071458625513	24.9240837554698	48.486821338924	44.5982979386622	45.0335661227956	56.8669538196929	51.8076610928267	24.8448688639012	41.9263611260672
CTSL	76.4138533904423	72.9005693926476	64.947222467017	74.9290016680219	59.6457884136971	73.3549771485413	77.7626693299356	54.3516470651447	58.3803736667797	70.2144245084174	47.7454227129604	72.1720446948189	77.4026605463002	109.600184346972	89.8314041117698	45.5545030018493	62.9348143542828	61.7773020211834	78.1882009756421	66.3512284070625	56.7995339985679	56.7686644623703	74.9493203419234	51.9892219546726	54.0811945540693	56.9074923200258	50.7305681210591	55.7053124210567	56.8606316288059	94.7336699351102	56.4137681713493	51.6032049518377	80.3304988212672	83.0795527692791	63.4561768414109	64.9601449540638	91.345302073425	81.5508810790844	60.7502755183015	64.2160560449492	69.9042547380488	88.2759532938061	78.7136380316298	44.7604432812481	75.152231899782	45.8256599417549	56.6078334089128	60.9487693135431	71.4264515654778
WDFY3	5.38497689060731	9.66465972670975	10.0942034420649	6.80529571374367	7.7229660817679	9.48173153880871	13.5133720111984	6.96177777625542	8.74428325014843	7.84945334932562	6.76361790689922	6.07775745552011	8.16571568975105	8.60716591620107	9.21776291514857	6.62111100436751	8.28370223961736	12.5483324149974	9.02449991903531	8.22142902154441	7.99444939065195	9.8329252543729	13.0982489102284	8.22348050966417	7.89859744710538	10.7639478233395	7.13083242939211	8.2679733889302	10.8327836994579	7.59456511448006	8.46279599632988	8.90017062935522	6.12970346448401	8.32707246067975	13.1064898632279	6.7481202010258	8.24200086346149	13.6947924607609	9.34055750223047	4.8119544711316	6.11022781877731	8.40776340280171	11.8687195983771	6.60471245597264	6.84726738358139	7.28428088713353	9.15234157558778	7.65999283468316	10.0734617039196
ATG101	11.1753069809531	6.10661328213095	6.00563512253823	8.5934022152092	6.86766401031658	8.49570603975091	4.28106568302023	5.7300010941904	6.31980803460847	9.65205027310052	4.65389722416242	6.26725198152727	8.37547712474949	6.91735226611405	6.21277355381989	7.40234847883087	7.20903706244893	7.1434070818037	7.84299244779166	8.27128662883259	4.42052440223573	5.89659306435599	7.11519286850593	7.28891397659935	7.75475697625754	6.56816304835676	9.78328226529175	6.05774469522361	6.19176239478652	10.7416772072674	7.70992652707611	6.1308252487395	6.67277049914253	6.07965863825107	7.06437159857164	5.61681897556675	6.0247183336294	6.1905797427215	5.64853654921157	7.80589314786623	5.64293995202699	5.48884706568283	6.22625269314548	6.86799181076916	7.49630904137534	8.88757835835922	4.17776734638128	6.02039329128811	5.79215381960253
NLRC4	0.959488735682412	0.980428470996171	1.00025851856198	0.958053264891138	1.32870847038066	0.947990510623971	1.03255079153108	1.12773882705013	0.910961216457932	0.954289192341659	0.981210617472297	0.941056509243904	1.09060111206724	1.24451103283051	1.07324646360587	0.950858191134659	1.04328860731829	1.03245070019899	1.0350938382316	1.17718775623517	1.07929059509087	1.05773299470719	1.00260609740101	1.21142045536356	1.38971251657659	1.84559098281137	1.68135493693822	1.03779443792199	1.49675203374557	0.932225526646824	1.2902785262057	1.11596734970832	1.17236534799703	1.1865072709709	1.11178426871485	2.33812847404099	1.38112955224597	0.953184160461363	1.0629240415806	1.03906258233032	1.25781423169598	1.20648271126464	0.957672161496261	1.30968598993547	1.23680452085231	1.13692708364349	1.01457766900444	1.56419291520049	1.03621674707209
PRKCD	11.3539495522942	14.0040451311879	14.1174092575221	12.502016487823	13.6969207530689	11.6408316600787	15.0045167086717	11.6744934107832	14.0028969245046	16.7969769673963	10.9880649973002	10.4332082238191	12.7100544784817	12.1498738896117	16.0599450382638	11.3193136177026	12.962707389312	14.2716047901447	10.3054552367401	11.2202383703027	13.5082179772455	11.5937073553425	15.5274956277043	13.3496700629477	13.7076705862362	10.2112853509813	10.9783680810246	16.1659539559299	12.8659806041685	9.51946433061019	15.7309471746333	13.3347500470927	17.6186615563953	15.4657282198425	12.8005859870419	10.4422949453727	12.5269364964946	14.6701569453256	14.2097073065142	13.7309959124396	11.9234452664765	11.1418145558589	9.89544712279064	12.4796927636206	10.9772737814562	12.3790317811072	15.1860746083451	8.1469706751904	15.0412631133188
NFKB1	9.57548251601011	9.42028146216042	7.99897931309082	11.9694130413727	11.5699841283952	9.87665109280876	9.36436610464185	8.33170286772956	9.30028952212018	10.6893541765815	6.50996438717149	7.55246113090656	9.5923179110338	6.80417197899293	8.52187641953584	10.0143970120187	8.85828585662324	11.2640373113745	11.8096863154111	9.93533597971487	8.10512782666231	8.71839685019274	10.8781339882252	12.987528832967	14.1933216759982	15.0574638823011	10.6408647156583	7.4682915927379	9.54742708784239	9.07492769855616	11.5416626898307	9.78394820326326	8.35967890645857	7.13911267427946	12.1692870529705	9.42903503091589	9.46175225526478	9.41743245966848	8.51028076465171	7.49524150902731	7.68066853920224	6.00547890006746	10.2917676842418	12.6570106592993	9.0075491568211	12.3430136044544	9.06221678009334	8.17127620394487	8.00893274072852
ERN1	3.18053880115035	2.16280097398564	2.22521168729222	2.36743822463483	2.56627951164684	2.95433662375715	2.59072597622947	1.87247507093754	2.33731662844505	2.06885455790344	2.00444983698897	2.02857461266541	1.55812824096107	2.53500094238308	2.41515206934452	1.83196471128974	2.64452235262312	2.64248950581053	2.72018873038111	1.93750782321127	1.99723265176425	3.13429655072633	2.34016911020629	2.92327822216536	2.81316912413947	3.87292469785918	3.17092404958493	2.34995223752978	2.87374956949141	3.70012167729056	2.76971341871236	2.32621020542164	2.00879570272856	2.14529659384431	2.5293859949857	3.11324432040728	2.04276277756435	2.30501418962296	2.07096942592566	1.94196191834491	2.16121099818249	1.73017787557283	3.63820560798444	3.10891256167237	3.57639407811139	3.45132231129916	2.21116618196173	2.18803051451888	2.35582779078693
DAPK1	9.65370089861575	12.1522442127128	12.1470567929772	13.1201152933156	7.78957120635588	17.1309228476754	8.61196695004001	7.27105800749839	11.5528084191542	14.1731487310255	7.74506615815512	11.0725597039779	10.2263909214448	6.69754309379349	8.90312506486817	11.3421555712024	12.6436647774824	15.7863879191981	11.7699040368377	11.7676720792831	8.87697639609551	12.342146712138	14.2565082877284	10.071440508495	9.22724161559225	8.23452378023333	10.3017906345877	8.18300323507894	13.6372345195908	15.6782306176029	9.07543681751493	7.36504974730613	7.18216349811712	5.42765009482748	14.5774833247849	6.38071617906744	7.48018330076481	13.7877154561604	8.73817990393531	8.87473646862569	4.66985107204138	7.16457175626177	14.7109236526217	9.82067479821459	7.59308701701975	10.507128599959	9.78228901744554	5.07855559728887	9.55348642197513
CDKN2A	1.22038250936691	1.17134259705714	1.15445431503206	1.18543107987423	1.17418120282869	1.18449665818068	1.14493894377512	1.17903586282721	1.17440336433287	1.26614766712476	1.19697592043405	1.16976707299674	1.26325570933478	1.21194625765214	1.16225132343298	1.19568687737475	1.18660181616388	1.17490316932994	1.15323112168517	1.2052696976902	1.15921950693734	1.1635421414675	1.16624920289103	1.17403052611615	1.19190052825349	1.2001234186044	1.43266443606031	1.16170248240986	1.16868781332493	1.15578241688826	1.32839306812969	1.15810909177937	1.15383240108158	1.14883609245502	1.15918949117211	1.97490222437459	1.15889548988124	1.14493894377512	1.16336981005723	1.21508029403672	1.2113519025275	1.17934616586421	1.14493894377512	1.19134338221473	1.24064224472568	1.22896622415486	1.1627611430271	1.27978154141917	1.15423691046148
MYC	21.0451150112714	4.69346336297379	1.54731530543122	3.56907400301749	28.1768148866564	8.08252512857855	1.31216886332244	3.26457192594665	6.74533600076287	7.41331282714559	5.20087261864784	6.5378505724107	1.20417558615574	7.49325104144541	5.27044119286597	2.65205310347122	18.1459244079937	0.747660577887796	7.71360600931321	4.82807454883969	1.59488660415837	15.6744952406071	5.3098813522146	19.4368267197492	28.1013942548567	20.8604584270836	50.4164805635843	2.56494476360825	21.4481578135531	7.31465382402588	22.0846718893431	7.45809745523385	7.0412902482905	3.91345692707537	4.17942306552083	20.6666554329281	11.096579728242	2.21633663045284	3.7796535911254	3.90673666820761	4.13837852222227	1.7412925623104	7.58085622099147	50.1887752057387	25.7800622714438	15.9050091204498	4.08852514085258	6.0707327871635	4.97275725982879
IFNG	0.599094294332841	0.621219187459672	0.587549811664341	0.628857577895088	0.609923269269315	0.612771383804309	0.587549811664341	0.600593705249174	0.598821526994711	0.587549811664341	0.670495355702398	0.619210108755975	0.637841464341216	0.61959216603395	0.587549811664341	0.587549811664341	0.587549811664341	0.603925414444841	0.619271827557223	0.617653825643511	0.609402138556988	0.599411012938527	0.618120990111736	0.896691162514435	0.707318574307722	0.608660829188597	0.675606130962703	0.587549811664341	0.6005286883432	0.587549811664341	0.628038863617605	0.612741248377894	0.621572044444583	0.6024584918711	0.614807792534365	0.730103249262944	0.632042531485637	0.587549811664341	0.643956150503535	0.619117832210024	0.587549811664341	0.653362837887243	0.587549811664341	0.638270328562788	0.643021982450242	0.605408103568004	0.587549811664341	0.639134321393874	0.623119509148984
PPP1R15A	48.8086511008413	13.3947198730512	7.99195797066573	10.5410937471426	17.3128740487412	30.1890764331993	5.78708039302064	9.17380218006824	17.6606494436198	16.1613470175231	16.7853132236816	16.4586328290158	8.02970539273702	13.7245740781746	20.6793551697056	13.1617789036683	32.813689716837	8.13796211531509	15.1286001639151	13.8968800965653	4.89742564716379	48.3907827624572	25.1394807328912	43.8697883383903	18.1951090123626	22.3441824944054	29.4114922578921	14.4465116427126	26.3890452185705	55.8339765384821	35.3700081881424	16.9799927192633	17.4278768733767	9.50089137816306	24.3605254308832	10.4758318102858	19.6586759145906	7.94664582696147	9.40308515778685	15.2478199631581	6.58030831418044	6.56454739969058	14.2311093996043	41.8209652169124	18.6600335242066	20.1745980967369	10.6855015144019	5.68234764890998	16.2891652257421
GRID2	0.490996975219458	0.549336196760815	0.599199423084325	0.493837706237039	0.490053642306945	0.556618511836627	0.504713155983467	0.540809736219391	0.536511067633112	0.528481851240734	0.509158971211324	0.738830726545919	0.470379266486544	0.510624299707225	0.48966195948426	0.500371213246024	0.544608872556312	0.537319711339086	0.568985094765821	0.598734012584878	0.492567719765508	0.550908557504705	0.523253378589032	0.51852242247927	0.495646104503729	0.608998485069067	0.518603359487973	0.563893726537657	0.665893588441237	0.56993683553901	0.488235383417476	0.497459169768677	0.510395380718734	0.486763935161214	0.508472468479219	0.517508884838095	0.502269755401248	0.610515876926858	0.563843134097395	0.497551438321788	0.510180208491649	0.513581415128839	0.56570279670682	0.62401699442094	0.532065996945833	0.627983870302259	0.575413512596129	0.54116001532212	0.517872838064126
ATG4D	8.17170456400926	8.40590736239494	8.87932521042937	7.28323166115592	8.5128784552905	8.30892191217078	8.42407680114012	6.92520679314524	8.67471215351385	8.26491025127969	8.51112622572962	9.88797200932319	6.96633533384186	9.16712635678559	9.01995162681925	5.09914394563255	8.52777865986793	8.5042987651411	8.5198920262944	6.12091571629558	8.35694584375754	7.76795659164413	5.96221939301067	8.90013020529446	7.00394917934388	5.01152245484823	5.45822740968596	9.334541980948	7.65062328026268	8.61967516272684	8.21249116403969	9.15751796923171	9.84754432322883	11.9929180294462	7.48650158712014	4.99141349432564	6.62091924175227	9.96546838629081	9.99211009225362	9.20434241919128	8.50291844002329	10.2767101394652	8.2012989117122	5.74005675669946	7.12862653799385	8.08700437397112	8.25251370637079	5.0542032494644	8.90031753473307
SPHK1	3.39718984243392	1.53982410039801	1.49739198984189	1.60015343846348	2.23736590818843	1.9381376776877	1.50626991811782	1.76974733582157	1.75694861086309	1.82360900853325	1.66273763397572	1.73687234027931	1.5782742685349	1.76220049530769	1.51387743810533	1.49490679844723	1.68661095502794	1.5915121293614	1.6172922797928	1.82882283658751	1.5036876600809	1.5150042373736	1.42201636172533	2.44306418561614	2.58824489458413	3.45281680571258	3.57152328506934	1.50413732416865	2.12613502435114	1.91110419352087	2.3992972198925	1.81928195685313	1.77693176871531	1.69828347753485	1.68461755925044	1.56804221910213	1.95284370761366	1.45722529292804	1.53799436295192	1.97391299727071	1.90464321437925	1.53801170793747	1.60156410800332	2.87665432090167	2.30655196888619	2.37750757246999	1.6324744575479	2.58511998095628	1.56800874141497
BAG1	28.2035207740356	18.9899532766118	16.676413105669	29.1720910906853	13.9082053999592	23.7851858843257	12.0021664479878	13.7375077153888	22.5874886521107	25.4708191532629	13.2748293504597	23.5114580624902	32.7704621850216	13.1819200700846	14.0455258368018	42.6197431480258	19.6547324584164	26.7363682736432	28.311941266669	21.8655713967087	19.1372311496395	18.5580432738808	24.5829027165474	14.4491859814748	14.5359494574704	11.4256795956608	12.3930112644091	14.4529379847975	15.3856085811625	42.7261330194423	14.2407938577997	13.2005328742344	14.2876715944151	15.6832029541824	23.8037551752965	4.70830838278521	13.9128034381445	23.157469707963	17.2569822599908	18.6148427402239	13.0617214000409	16.4537728415231	24.6124939087765	11.7567525179146	11.7583504330012	20.4693133891567	13.5944402489394	12.6928852744766	13.7152213840555
PARP1	15.8245324338189	17.7448893130371	16.8713854268742	18.6882227871869	13.2425242877001	18.4447177923791	13.6269914928375	13.5896692715218	16.8927240165894	17.0176628196444	10.627255128113	12.7052274188334	19.465716597262	10.7930211793104	14.528233651639	18.6529814562838	16.813969232001	17.1704092797265	17.9927620485976	17.3295405812012	14.5156525408639	16.1129453356645	18.5178288270133	17.051042305144	17.263380271271	17.0602289710425	13.1254079192687	14.2727885942394	14.6649980692889	15.9838771392199	15.1210622405907	15.205789175366	14.0574647574733	8.6855052278423	17.6181489414529	12.5597302333455	14.5358811290567	19.4341655660452	15.8164007247423	14.1588206562815	8.86029662112348	8.16365395953002	17.189981141801	14.5287730302254	15.1657696893831	17.8066948186021	15.5370788413097	10.4730859999712	15.3443898630327
ATG14	2.7056135020054	6.51756907739267	4.69811761424188	5.63428400549746	5.80678286447648	5.07014765529839	6.25172944547554	4.25690547002727	5.50977143279804	4.33126396691573	4.98914623291149	5.42017831555824	4.17521501643621	4.09411997567917	4.87603647131217	4.21869981317753	6.48568368096689	5.78860873028329	5.35188371454898	4.30907192887517	4.96178064713901	4.97149057597575	5.34840204736387	6.0011675732547	5.3291531742816	5.89980430515408	4.48009114015246	5.34555792127934	5.04113963820221	3.77785972708949	5.22208304267995	5.42631675038374	3.77770452655549	4.78936931197423	6.66573126998454	4.21656812288969	4.24382164747312	6.07910934134537	5.30782503719876	4.12615878452808	4.4903414903926	5.71134548941565	6.91236900651753	5.30429392079055	4.34164576670937	4.65632853640054	6.3047277409894	3.58266641772478	5.31697155196039
IL24	1.17422238802692	0.428189429021849	0.326303281295636	0.654314817699617	1.44521957213015	0.796195474556121	0.395785803941561	0.656879862747102	0.428911688127749	0.552368273691575	0.507944749221834	0.430784273971658	0.395927130075464	0.388378566160541	0.37950328495148	0.319088616155904	0.450892855649087	0.40741427364922	0.368249353781503	0.494047407420295	0.332833316019691	0.416517871841339	0.30984619781906	1.18769218670572	1.2315548552563	1.19015505927193	1.64869908451356	0.337631857918467	0.570029455828998	0.350162347746467	1.03969910170942	0.418636569134102	0.470391802036602	0.358878119830377	0.472050922282932	0.600385153527975	1.0284880734627	0.362813299891487	0.387134896182201	0.514746508935299	0.601236985872792	0.417888628495691	0.413783954205262	1.15094028187532	1.01331378447769	1.10013813105096	0.372848232449455	1.28365524445902	0.303672800322392
FKBP1B	4.61849835728506	2.72669373280152	2.46261145543565	3.38026736060807	2.34535135004998	3.97720960938235	2.05848870590029	2.2468160994114	3.28627467160278	6.64553936414217	2.35279480666162	3.11959479842661	5.39879554587499	2.08098080579691	2.02582488914899	4.73558848147056	3.06373410671825	3.97293780517809	4.56246131201842	5.13682586986104	3.06210605637869	1.8729542356036	3.4480656483872	3.55526622141127	4.36384517494211	2.6290003888206	3.43954568936854	2.21634305676998	2.63079718075266	5.19681209206996	3.09392040292873	2.10569123202051	2.22162575133528	2.0135887606901	3.68691175093133	3.24473222310438	3.00196705252586	2.19353137052392	2.3905950926967	3.55494908522384	1.96736827499955	3.42326768455716	3.12107361162541	2.97375333042407	2.92373975182743	3.82097978371794	2.31951327791902	3.02910089235287	2.29143810134193
CD46	42.9515873792355	49.113493992483	36.8506185368739	46.4885108588801	32.4175679943963	53.0197082128433	41.5332018461123	29.158665786882	46.9230425216553	46.5930225563757	27.5102760575229	44.1404889825117	62.6224600520796	34.2499462159901	35.2890212909192	50.097488158237	45.9792900320332	43.8161214699948	59.7414291808945	57.6700040594122	42.8580694958365	35.2743240441478	54.9645011363176	41.3905234992341	29.4243453926403	33.7670082901902	35.2787844644185	32.1916794769152	37.3624738998094	53.2457254776747	33.6376070486512	36.1697780402115	36.7351576938675	28.3414016137399	53.5949706331414	27.2241759960015	37.2738588117591	52.1612500902683	30.805596912258	30.8762069277079	31.481990088214	36.4020560049572	54.2963211549999	28.9061579418096	35.4673277959831	42.2339762008166	43.2775528528039	36.2238922944361	35.8753141576418
IKBKB	3.86220274822007	4.74382251931598	4.07032883396015	3.87917828392589	3.87365576434836	4.84038397186812	3.97143032812915	3.37772029880193	4.35346400460828	5.01603456820773	3.96014986741935	5.23279737909981	4.00464957801994	3.33315529696191	3.5360140865794	5.10203792366851	5.14411312803869	5.32924279979217	4.41094110455881	4.40129037847647	3.57563390196291	3.57912902595556	4.35003370548906	4.53628014658374	4.55848438196231	4.58312058542723	4.15001915149833	3.5872025768582	4.69474518395492	4.90742248881277	4.41750640917593	4.16768255839352	3.54828541646613	3.14515943307058	5.59740714627731	4.98373275350414	3.29253145155306	5.05912734587176	3.3897152322175	3.94369467490985	3.20818982342705	3.84847852969155	4.66814568224761	4.50676143625217	4.03819144125209	4.52032927293493	4.07627873133635	3.09234889387594	3.85612693202497
AMBRA1	5.63567933886876	6.30852492986586	6.40824743537349	7.57136109251252	5.29481367333337	6.49513481685571	6.06175487897834	5.05796278153841	6.86372129806451	6.170704831315	4.40436029750099	5.13885786536363	6.06811164888833	4.96749422653443	6.5149335664378	5.75226535872345	6.38554614091382	6.91873755291032	6.4932246084323	6.06981011762363	4.6970539457208	5.53056326081595	6.18324095725677	5.72562107259464	7.26921220230555	6.32251452442537	5.55719122045691	5.71719776370103	6.44314079396809	5.68551925597761	6.14044521407251	5.39169855675167	5.76935582713882	4.3314265960432	6.68952699950056	4.64479142827348	5.15393193309377	7.222494335825	5.99773018774578	6.1129907528525	4.02760575946642	4.44118134049626	7.37079155376057	6.40594594262288	5.46232456943054	6.58705919552892	5.58262245881875	4.33267855823225	5.24526039963334
ARNT	6.39820719638953	11.2606589902256	10.2711287815311	9.38237745138477	10.1455908914545	10.660049723237	10.1177576667706	9.24939268529751	11.1288498895022	9.3596568607651	8.74813509988825	10.4250673517413	10.6419376615861	7.88766333069601	10.0003374222565	11.5639651839727	11.5986661173091	13.4703960946033	13.9868177640892	12.5278824723175	9.15255780817619	11.9051672991971	13.6536283895895	11.6444985730349	10.2553888697112	13.117689229447	10.5677624433927	10.16090288605	12.0462138583465	11.0011137328285	10.949043741681	8.93267637505884	8.84771374504235	6.51667980098904	14.4524973160876	7.70323193722661	9.38747084777899	12.5280479460477	10.0079782936106	7.85700847564959	6.46552914348544	7.86222551221402	11.5319403705374	12.1022275439368	10.2695233291305	10.5598966829321	10.5576100607307	8.60814185898672	9.60727102313644
KLHL24	5.27408664814415	11.1269388216717	9.91613796765665	12.0413830872652	9.93137434911081	9.95816558289451	10.890249568589	8.34419288088167	12.2223130304308	8.16336748161815	7.48557775436036	8.61130403767713	9.56066639409281	7.52943265721725	9.62767536398826	10.2514436378112	8.79018440730962	11.2054985078693	13.1332311792918	9.48965071966765	9.07465157131399	11.527198971428	13.3961059286775	8.98725700524504	9.34003210270424	10.0863180130783	8.49734195508283	9.49846240060772	8.91446286691327	7.90930183861162	9.2611910551089	9.92256793812029	8.77660014109527	6.97565948143586	11.5693323853178	11.0899128067993	9.95911435970097	14.9207106962317	8.65372852565829	7.25919872536529	6.52545272963521	7.46465596173343	12.7849683762128	7.27246297459078	7.46143507452991	7.95233040966252	12.1076915628271	9.21095884410601	9.61018811923519
CFLAR	6.93401468618401	8.76450652059997	7.36692515627282	7.1913192151805	6.43460448789696	8.02852435019725	8.74500973011918	5.37783163275868	9.38008166039037	6.13945885586221	6.27259301819479	7.30419158037528	6.46510920618656	6.15970604196491	6.58381447876077	5.4490212243829	9.96219536420399	9.79290814740769	7.95853080005961	6.82820656126758	7.86699805608762	8.03860604805735	8.20831536761916	8.39920447000023	6.85050128131631	8.57359552954992	5.42974191711456	7.596587019659	8.42187837057527	7.84560288133002	6.84845587582259	7.43544797374645	5.93234040684143	5.83106092205923	9.02754573215476	11.0753313374697	5.62727325924854	11.1906581334896	7.32190792514427	7.59342582183705	6.02101293845532	6.52478859243451	12.3941166722278	6.86767283523892	6.67411706094733	6.5803207497669	8.24451671657291	4.04947073494685	8.20135653685029
ATG12	2.04260415352834	2.87073191963616	2.45142627232767	2.43767527157666	3.38770138625818	2.41255576961586	2.99127288290683	2.65157442865215	2.67068525477709	2.72370525187881	2.86356605802512	2.7157888428543	2.84057869878251	2.63485813234705	2.3303727519379	3.29781691672349	2.84256326510152	2.98985502864125	3.41495818677087	3.38713118094063	2.42499982256735	2.36053212803503	3.49124117473166	3.43897120198781	3.04611806381645	3.71654749242936	3.81796520700478	2.56818909297365	2.90283927618169	2.68557326630186	3.32433829173348	2.9786275376149	2.55577209880876	2.71556841228337	3.73363662462853	6.36053080893595	3.19510498514805	2.82504861783794	2.55209299115625	2.31205949218805	3.26982903393757	3.50970316907522	2.73173456618898	3.99310194707045	2.9064611372677	3.05709190090149	2.78874015349932	3.43101561983556	2.58551811154372
HSPB8	10.3346392016055	7.62477399478625	3.75121494166387	1.09401465589589	39.2528588987429	5.73195452480213	11.9263422644058	16.1389164837193	4.17533972934042	1.16513782529617	14.9175545163032	4.01656288724895	0.274488337912288	28.8461663531251	9.10936976588656	1.58170203039201	2.55918791128826	1.07370567753186	0.401890171139556	2.15726991428728	6.73548190450574	6.09512802799846	-0.287008925467049	35.8149570275087	43.7856261793025	33.8157961242236	36.6153148958157	12.4759825555787	8.30739370840234	0.979564383949992	28.4262005728719	18.3253178463657	16.6074424690254	16.6144402472237	-1.04546459029855	47.8176098770132	28.5099844393815	-1.45225396064683	12.5027752436955	10.626380666989	24.644611221367	6.01089948090309	-1.43157416739162	40.3420676971445	45.8770930770335	16.4335860721921	10.9541504384533	28.8716504729765	11.7944412290791
RHEB	24.6752186053164	16.7805837937431	11.8170203140676	19.2885623184619	16.5232457208494	18.6720191415918	11.5463430226165	12.5090434033735	17.0899664323019	17.8900885522996	12.1304483536964	20.0416973513595	18.7922416803802	12.3935048596029	11.3110589454707	16.8563578592073	15.3445607164658	14.1651609195726	17.226830099445	19.2072488062153	13.8080899422389	12.5837090627547	15.2696357923841	19.8548936542413	18.1650045618453	16.4135370687268	19.8970158920717	11.6584150383284	12.3394427560203	23.9748965084332	15.021701109004	13.6410871649161	14.2473272441898	14.8182157725504	14.1663065281001	12.9771919768419	15.8614422804153	13.8860821767405	12.4735231078224	15.8465582356916	17.4655247941059	15.9821792408153	16.2600962785339	17.0797988824582	14.6065829613346	19.5783555233179	13.6349865866829	17.2262685404868	13.024357204451
MAP1LC3C	0.591857130868646	0.618893535425999	0.384940493575624	0.815089013402495	0.820241399844145	0.508804849107247	0.928608397007557	0.885477038358437	0.438943557056279	0.60709270546245	0.681588510127399	0.427873248175325	0.449397777869789	1.09924559375532	0.581179326151677	1.2939918874024	0.657845016764633	0.414166364209809	0.390860424987105	0.509626499127745	0.458113287163711	0.5985367771584	0.460958187763054	1.7641154941914	1.47603273541447	1.62047812890751	2.66977831054853	0.380585247693918	0.778523387420784	0.390042979108381	0.958324349054323	1.03146979122122	0.462276935898956	0.453191403329698	0.416820245854682	1.5978234886646	0.956079993937682	0.357902181964682	0.518327965216159	1.07756254145633	0.561012224657412	0.480573694096676	0.502851529558178	1.9147301864423	1.26202962026614	0.886430300556163	0.53668075903781	1.85075178231585	0.509133340557781
BNIP3	11.5456220831726	17.0600042881603	15.6166183872111	13.7743385155579	15.2776954075089	10.3697086402887	19.1814738526164	11.0037596673635	12.5764330952987	12.0994184601047	16.1570500818537	12.105842323819	16.2831393524471	20.8630729046714	14.9044884466911	10.8897813585403	11.9325987968875	9.04384818684058	14.4647206210501	14.3404865777418	15.1346325812586	9.77028208738624	12.2138153199019	14.2619908599173	9.99249064339034	7.89815518895712	7.92865735596179	18.1428167377422	9.19047114903443	11.9753224906793	11.219423798169	16.8457613094122	17.9947947810882	21.7306287745914	8.2532445746087	65.2235488725063	18.6107477985734	19.8382399008083	20.1828857651764	13.3120699146494	24.3535872528406	19.2706616655914	10.8246779712274	6.44995250506979	12.6841615309661	9.75311283880313	14.553648302904	19.0627382193971	17.6843356366675
PIK3R4	7.000564591957	9.73698535126102	8.80767460057258	9.68290992453001	8.26978732472804	10.1549475028089	9.8048611485596	7.43102924934026	9.63215448899036	8.8933752573447	5.96524578268069	7.45144368761322	10.4567953368654	7.92087713393095	8.66276122307323	11.1250980728298	9.17983258320567	10.5490460050992	9.75481464926277	9.11390409943785	8.06720247518342	8.87069546684927	11.9372073364612	8.50976977074363	8.17804285342302	10.7281392508238	7.56359944276549	8.05592842740935	8.89933325102698	8.92869673922078	8.60271587353379	7.67881446977553	9.69426755062787	5.77733785254348	10.4153172999787	7.77295783065825	8.80162008518549	11.5624355073524	8.32645811802483	6.28992762980428	4.92004536730335	5.83551141797258	11.1293300652562	8.29747487305342	8.00226091724018	9.2508617361331	9.15947402200178	6.8693734780947	8.31313881133632
RAC1	69.5095904337289	77.9855804755484	60.8480388416864	86.1960855359873	82.9795436506106	79.4469537917298	60.7983838895336	71.5690214455321	73.6162776111764	87.5820835173491	53.4536593326272	78.5707877482524	89.1311651485775	54.4788273924897	54.7174695756151	83.5451380161527	68.6847893028848	74.9622615790074	88.5561152817379	84.5295868042343	67.5743943471155	57.9819010936633	84.4364914796326	85.3404475557685	96.2656852897008	85.1156781859162	88.7124725946791	61.5809719474104	64.0905915888777	82.6920979978945	71.5753961566505	62.2208218984087	74.3893224981984	50.4312566884007	74.3926124894753	84.541115253467	78.256177705985	68.998845820173	65.1636348076202	82.5934333664274	58.246353252039	54.942155939481	72.5952485633077	107.165429595219	70.8025345330973	106.773544370425	62.94658067642	76.4512294294727	61.9676581454287
ATF6	14.0882097800416	13.9625715704659	13.4475095123391	16.9939715814862	14.6521606083148	15.0894660312078	13.9466643684358	11.3002076170079	15.0110234472783	16.4271413990467	8.6179871326083	11.8410601823549	17.3390974140861	10.5257698012241	11.5916161107566	24.2633303929382	12.6748429196908	16.1640139536712	16.8823559880628	14.7215823027609	12.0778150535797	12.8216231041014	18.7280326793878	14.4754058127524	14.5989834806686	18.3105593042071	12.0728222501835	11.9885079669821	14.5124419393313	14.9703306286537	12.9443865698683	11.6049489858221	11.6485914200896	9.36887122676036	19.8003217590483	9.85904796931162	13.6688411017609	19.6339865201788	11.5072275413108	9.83083429164667	8.07102811155952	9.9732890962712	19.6023089024514	13.7302819420302	12.4436920402649	15.5267991255411	12.5071174163603	11.6863289995505	11.8033872408499
SIRT1	5.43232758309301	5.92705899481109	6.44343224807919	6.27965411577242	9.48129095606519	7.00899777664852	7.42491439166568	6.55585620259156	6.095131676212	6.1083530596929	6.06491646244627	5.75779007868754	5.83561224083176	5.54446493408112	6.75163949933673	7.51800454700264	7.01649189118391	7.10229839016431	9.44210071571621	6.99977328403015	5.36764451758018	6.03684781602412	7.78753112594988	7.16384545480325	6.86669633526359	8.40188091992667	10.7023121471394	6.72854692285665	5.91237933909967	5.97777700583474	8.50604102472423	7.3601424418391	7.37847471058219	5.44126719366934	6.97323698940528	6.71331134005596	8.42825756336109	7.10966540348093	5.95655892806699	4.98446476207673	5.41441616557042	4.72052818945856	6.62133487204347	8.58603915898918	6.79241443384741	7.64784726805108	6.75016687831938	7.45127851015388	6.77328405803706
CDKN1B	8.91282749526662	20.3395428146129	18.0263704948833	20.026293066085	18.4406512953434	18.6023887052075	18.5090368492355	20.1432100078542	19.742958466609	23.2283938048168	17.3859249162591	19.2574498376731	18.5355269598532	13.1408730753764	21.1041868448128	16.6016959974542	18.9763074133175	19.144845961638	23.4975678838388	23.1752574861214	15.1778705958752	14.0241409916533	21.5485888894296	24.8774850768952	17.8060407884372	15.4470560662952	19.7701167301044	22.1456988398809	18.0821426864375	13.6429075101115	22.9438903048196	23.1472421546555	18.7033296480227	13.9877761278433	19.5926857926482	18.4852226950745	21.7099733239123	19.4753451670649	18.8091342160299	15.7814473481816	18.0272882550327	16.3582647217518	20.8863082494404	21.8676470430261	19.4497928955616	19.7550220406846	22.751617147002	17.2471672267173	19.1028390201779
DRAM1	8.84037757934677	10.585913869028	9.88366587792249	15.1163709222574	13.0158648101483	11.2727706734017	14.9881442346188	9.78398616630726	8.20932202201991	21.4542171429543	7.89158802601821	10.0634015547947	18.47940569254	9.77507557314553	11.4833323568402	25.9849801203546	9.23014125180553	14.6523105753514	18.9601596036775	22.4030695071377	9.07323395712087	9.65781931233651	21.6020157487044	14.4786574886519	21.2177173825219	14.8714400403409	15.49675007693	7.53563352265096	10.431229586152	16.330679008902	14.3166463009779	11.0627290285332	12.2102296967218	14.2091130954544	23.1314199891538	21.8854822514968	17.1721254060005	12.592606989193	10.0858034735777	9.20991475352966	10.7639864705625	14.2339308163459	9.79209768646387	12.5359286944822	10.8034096664247	13.8480171333751	8.31634921920875	17.7037613221007	9.47212469719337
RAB7A	87.2699993113776	103.583409992637	84.1361997270433	91.7877722761925	112.61424694549	99.3658544241506	93.7194783254858	89.522622723497	92.292934210439	99.4029573552195	80.9614219019165	105.518071649804	105.912897139189	93.2975260024773	88.2716154291175	95.3909220638249	91.2847555449549	94.2020944236869	106.444843198534	111.25135493293	85.030251855218	79.5143792278218	100.137575680697	100.401673744505	110.462122877939	108.951951797887	91.6537369655061	86.9738058742468	84.1713892780506	87.5609210478642	97.8092009572837	85.7072262630955	93.6720509401197	89.3884749572213	87.838733667682	85.7339888074976	105.845671447973	91.8835862499036	96.3374035703956	87.3757052150297	88.4461251925618	81.0289788656531	91.8075010555962	94.0865494038092	110.69875988138	94.7876586577518	88.6198194044752	90.6597962181198	93.5824506556405
ATG3	8.27331238870369	8.55719923231705	7.04772091599617	9.04997995003642	7.46374266624558	8.04671461297665	6.96888601660655	6.72075331761945	8.2755423039953	8.43612177876185	6.58447113420023	8.98065136086352	10.1026769888876	7.00190442977025	6.92250728969001	8.09436559533872	8.0820758184412	7.8224905455629	8.89760233673862	9.25501618452525	7.94027253492854	6.86934917351515	8.54002266500831	7.76959844135031	7.4305088852027	8.05856860089546	8.50046591611512	6.81057664048916	6.52414860507415	7.73257924817769	7.72613569296161	7.37251220796895	7.38768826873217	7.06189417356824	7.70445916765181	6.79122336587523	8.5282069864668	8.62902926812844	7.3545082643961	7.33545175926104	7.60175123299025	7.70603246264064	7.27688818901755	7.29830627287235	6.93647928551283	8.33805901226231	7.86347943491287	8.68367435499806	7.42688026275365
RAB11A	33.5921195518568	29.38255529968	23.4716532489237	39.1661653057898	26.265076547942	33.3967544088404	22.8054308881499	22.8592081006756	30.9592831113287	34.0856981900846	20.1571447413197	34.2593546486648	40.1944802397089	19.0125486173611	21.5372849167738	44.9168251163334	27.8302794606874	32.0625815322253	41.4212101851478	40.7089549392627	26.5928220855795	26.1298434152802	39.382619004308	32.3628664535638	33.1068889153403	34.4063026100465	30.0712300183297	22.3140680884912	24.2022706255394	33.5694571488111	25.5482495328644	25.2053430394796	23.8208801164034	16.6862660735898	29.871113814678	25.3278125762833	27.7523063118991	33.7784072351915	22.801026880075	25.6726393844296	17.9764501659302	18.5659413174841	29.7044674870524	29.6708508014661	23.9159225036531	35.575292376782	27.7474340760037	27.1048831935941	26.9190345824315
TP73	0.519868450665512	0.521396047621544	0.529740643507244	0.508391162047549	0.533636848064027	0.5208573642766	0.512331818371479	0.517559323665205	0.511150959531869	0.531519952945738	0.506900488109342	0.526941021662215	0.505427627638393	0.520401585217782	0.509924840152749	0.516835912617266	0.51445520414393	0.536849312369207	0.516327983097405	0.524736861029609	0.508830667377889	0.516041268175544	0.508291008387295	0.546165336002733	0.585917224566218	0.524042893390771	0.537146275153555	0.530214532924442	0.560313559521221	0.512986944461593	0.550311932388369	0.542389812567814	0.538247690024242	0.5062842240432	0.530805725047299	0.757457331095935	0.520396947573719	0.514721085499199	0.518916924860417	0.529759122420119	0.512463423039069	0.50986761797235	0.510217811287163	0.524067688918185	0.521160080606119	0.523738866645269	0.503942194340351	0.548110740666973	0.517122361360882
GAA	40.3603597532228	24.6577888267835	22.7998435816511	35.0293557098085	26.684245682748	30.79273504127	15.1949705426938	15.4564242573894	26.2687330191105	37.1231069168104	15.1135763278389	26.7362632845027	29.7226347724169	18.5899389452662	24.6753553817908	19.5245752524871	34.1191794929492	30.9679356009931	27.368129891136	26.2036900203499	18.4451276649393	25.9198821709867	25.0591392500758	25.3369757035881	28.6713942520121	20.1892941194683	14.7298221148825	13.9968376662713	38.1995314910733	27.1752391753743	22.7492407954886	19.0385769082404	28.668652481242	20.3865111500378	39.339037538772	21.5579059200395	15.038169934468	29.2903934933248	22.4838452447191	24.6802022721084	21.0986531424983	17.386844933045	38.3788598179767	18.5698858485575	23.6580882176477	28.2224830921105	16.6660216311445	23.5663652339374	19.6741886707138
CTSD	528.50319476175	174.213399387091	219.283032524564	426.879942646189	332.937530733515	206.442448369397	193.065461863543	242.198579432067	292.456998398568	574.407449361048	216.384750478023	158.671703587992	259.300097119725	325.001674411196	300.757222758102	267.207474936404	233.220794978108	321.694169580662	303.615069292332	236.193487540951	257.939117826763	287.258281740533	289.334541175328	442.580108012853	544.33310258169	355.358353334931	391.185739021237	216.970575421464	277.346848964762	187.199456445032	442.806153890427	232.458613464628	376.375242176718	244.208183805128	235.893729557056	333.150549540256	268.673576910962	169.614627400679	262.798231950884	365.427002685481	283.531528873836	198.46069963952	219.254047846106	277.455381740228	433.18308520287	489.812827580276	205.537977762143	384.165334430304	190.359110412173
ATG16L1	3.347279054006	4.14969993536615	3.59543495402788	5.08368940714931	4.98890788427707	4.41390281605384	4.83313285861826	3.5566079670086	3.86039416544186	4.57114382332008	3.9146480550721	3.46852848639081	4.19939604101524	3.98673338503422	3.90522607677276	5.43397543979247	4.14949026219278	4.66264302826953	4.96204813202995	3.92101574607361	3.98890408622559	3.69643403316341	4.37880779752088	4.65268467370667	4.9737892714787	4.46063374201465	4.1821203206579	3.86359052062008	3.87091895857237	3.20873182207857	4.39073084600946	3.69021110829923	3.51672724552157	4.33039827660964	4.12812069057098	18.1820342912333	4.02076232224782	4.47611996906108	4.09758708470954	3.5366932210974	4.08110560093642	3.7894759153479	4.20066050004614	4.60181485419907	4.53303833159948	4.31373781466198	4.18009326908373	3.58334537656406	4.24547947835237
NAF1	2.35246587352169	2.84546344270647	2.64943123967462	2.83643586450396	2.70993626476225	2.92932206610023	2.68719179495907	2.57669242477444	2.84726338215871	2.74855864555259	2.33774840886766	2.96028972237272	2.79354139869651	2.14057458517813	2.58421565948725	3.03345146747558	2.88764897880441	3.13180341594905	3.48894232840727	2.94457713522024	2.27870459637159	2.43427906021808	3.14582699790418	2.96393941007148	2.55493079439296	3.44264247379722	3.14924094910331	2.79618453126127	2.64232243075257	2.91788488841679	3.04864095598284	2.86205171369061	2.65161463146289	1.95480923678185	2.95726987335272	2.24789543141194	2.6276703824215	3.28146367015172	2.26212002673945	1.97707762380792	2.0953439767476	1.92233494662692	3.66457872893837	3.19568278873581	2.5028512158165	3.21100623139474	2.91035916036503	2.54197390729378	2.71499445702695
RAF1	15.177419569499	18.4587872919385	15.4832099668703	15.0357072079144	13.1099622800333	16.202995662826	15.8190913664089	11.8769748674739	16.27315623205	16.4840637594736	13.0210371868199	14.0486026142414	19.3171494524535	14.0044468341072	14.3871785203312	14.8321559033178	16.970984048701	18.3860574326599	18.6761469642109	19.638937767846	15.5833552762147	13.641394393718	19.9252163766928	13.9855633683901	11.9022970453866	13.1492434665517	11.8843412693702	14.1487665154932	14.0688665290849	18.4799792776168	13.1271461386454	14.0099976153961	13.4266788997035	12.9784524228631	16.5688958907472	8.62222907389924	13.0463846869106	18.7063402218689	15.2155422756738	14.5915870605953	12.2466858042923	14.4423792135012	15.8733146644137	13.8012831243006	12.0963195233344	13.8822370394611	15.5286485886168	11.3935888719601	14.6545965408029
P4HB	65.8954236648432	50.2652499134552	52.1952055981572	69.8959426156452	58.5627935182514	61.3962905276386	47.9133091515997	47.5550228255568	52.6302929443697	79.2015135160929	42.9387059894204	45.2676739433699	68.5534145350025	80.7023838914189	54.4684980104551	56.02300993465	52.2805412314198	52.9134318651478	54.0720585151703	61.9314706823836	56.0468184405109	45.06096323621	47.2073084869394	62.7718178779134	91.469386395972	77.4190427042782	93.9701121436289	48.4691467189448	63.6286121688262	58.9890893836623	62.3741698409624	45.1739509802205	69.1216208259769	50.4654315079627	53.3337750792101	195.682241493786	61.1651968413679	46.7043773065783	57.7915400946488	74.8699936005059	53.7686885357384	43.325010869132	49.101561520339	70.0249965940822	74.2385454949532	70.5630537229026	41.8651104473988	76.0845135583991	43.9949571548837
TP53INP2	51.0560320317169	31.1910938368896	25.7499204470406	27.6062713262763	27.6597127467884	38.4727411902446	18.4383807635768	21.4077212855382	29.513991436009	14.5906495931504	23.1923213659179	40.601362018614	18.1896688995817	19.4479654614423	19.8889907032385	12.4037730051342	29.5804397919604	25.5782213577893	28.8422137966335	10.2916536876552	21.7795625267207	31.542324385558	23.460370052336	28.1657498258435	25.0173327104579	24.0330188978946	20.2878552699082	27.2157742421845	26.5802261792304	60.4972304783899	26.1216231804505	27.0675071538125	26.1006112651322	22.5761355392308	16.3463888481404	47.0149892444236	17.9052633799884	38.655033252856	20.4795538092345	15.6136150840781	19.2462037646814	14.7790752846839	38.8038180681549	20.2292341270171	21.8696859644139	25.8566146216342	25.7333991254318	12.8655491197921	25.3636578947574
VEGFA	2.37376252441548	3.80942163437449	3.70160887236123	-2.45404981431008	3.43254969284261	2.30889456912962	5.53059257403012	6.67846506771649	3.03658407189272	0.113858417786588	13.7375014042853	3.6792569496376	-1.32040737587229	0.636767296738654	6.50957629000592	-2.17917334716597	2.69849693398081	4.18490649324718	-0.798804913849978	-0.738002825331975	0.739653029814178	2.50497095847484	0.126916780786757	12.3953326948964	1.0672266816799	-0.997012223655162	0.528590893282697	9.30349679695921	-1.25107048529354	0.876673158873288	13.3077178352088	9.90661823543698	7.45897027799013	4.25159994845625	-0.887353876574551	39.4475636202079	5.23288162974755	0.275627671476087	4.44089453591124	1.71776921062799	2.34220498182727	2.12208600599747	0.483409510061634	2.55498399871399	9.26199579809473	2.59248142076981	7.30245159871328	-1.33858294495484	6.70292583767964
ATG9A	7.89003337658473	8.41262674497704	9.35247532398129	8.47099209703728	8.51895468995857	9.55700020495048	8.83741694467738	6.93310291957049	8.71824885281952	9.91892253134406	6.62605505923775	7.95691649829966	7.43408289445103	8.02374844273479	9.51147997792017	7.18360964663373	8.34881641880048	9.23198539742603	7.36044809378727	6.86444650511069	7.99496634057858	7.56312839671332	8.41323359585588	8.91368203420353	11.750250916319	7.90864947500328	7.17306072518369	8.02228849451667	9.20111531808398	9.3846918589448	8.88111068250672	7.73210627422936	10.0689540960224	7.59770596291277	9.86143071031519	15.4233745565819	7.56561516587323	9.15027296101876	9.17719872366243	9.87934144624378	6.01748576830812	6.85234051957539	9.04768019445549	8.39310893080341	8.09687417834397	9.09507210487731	7.83587013513863	6.37518023726334	7.78625143613825
FOXO1	9.93796428601086	9.11278843195527	9.90453115999152	11.1242325791692	10.1876351283823	10.9040154064631	10.6584317342146	10.0606184568692	10.7159165448667	8.25086998819073	10.37108339685	10.0518088100248	7.50776027792711	9.66878497322786	9.54365152534497	7.13391088232569	9.72578397431884	8.50760077978259	9.72750106945925	7.4089101244469	7.27787509684043	8.22985636203621	9.01350481892174	12.579709206437	9.67907638202172	13.7969910097399	14.8832730575098	11.3919922654066	12.8026763730526	12.8923628381108	13.3606892267813	11.7173957749799	10.5217117915492	9.1331870943448	7.12626266523978	5.26892401178096	9.72050892038224	9.87531821850741	9.95218752641822	7.81206832492634	9.93474245370435	7.14694891781106	13.3016885541213	13.0101978130967	12.4526053965313	13.8268078180523	10.4429948948484	11.2015243427138	11.7799571690431
ATG13	12.9869917118348	14.1887240985044	13.1368542332323	17.1505397380507	11.1816416652457	14.6507728709745	12.7011824745981	10.5657160105332	13.9023448345008	14.9584370716593	10.3501187608059	9.81415081160923	15.6699124823266	10.4619385415232	11.9546843136873	16.6033098996179	13.7049787607556	12.949758787264	14.2306830912733	15.6088673618535	11.7769588962082	11.0536339676728	15.8439112470771	12.307672553706	14.2620890631488	12.6507431806138	13.2166162890377	11.6972618211644	11.9753991025945	15.0836839106423	11.9233611757607	11.0105689615713	12.8955587631169	10.119470101321	15.8507274041124	11.7073519437231	12.6949017549428	14.0662718045998	13.0804277360452	12.8290952840627	10.3884206426412	10.429052560896	14.7669675203289	13.3882609369746	11.0753757616467	12.6586049871028	12.6808998389382	12.5604225189763	12.1607465744529
ATG10	2.05502546415649	2.46494862739327	1.96348627375816	2.03452333448817	2.07520724006545	3.0398902331553	1.95727354887635	1.56601140479765	2.30324313048246	2.38354249641105	1.54483773488772	2.53787690917741	2.65351730606409	1.69718508772838	1.80336903544853	2.9392942595675	2.59652599497015	2.94522650296192	2.60752368725698	3.6130277119536	2.59638047788096	1.90125666187222	3.43087627796281	2.55987196950636	1.88212148888745	2.4264429780306	2.45264825747742	1.75399668865611	1.95229820070697	2.11768782480405	1.77717950643344	2.26936381426384	1.66233951249093	1.64873408715163	2.4438863797515	1.80870364674076	1.87379121032831	3.52761615676845	2.15747597984542	2.4218408060292	1.70112547630583	1.96457396732833	2.53430923496488	1.79878642621043	1.64362168173193	1.70467010949378	2.11497339559549	1.95949414358775	1.83988026551345
PEX3	12.8031660887708	13.2068373139033	10.6064437224266	12.5140249725636	9.88813517494372	11.8335099898704	12.4180225284247	8.80987361321159	12.5817916607965	11.2066232631392	9.22664041678279	12.800897256595	17.1318561195218	12.0150165639398	10.3094323528485	15.2389136907323	13.3506031944116	12.0117248975863	14.8696537688232	14.2197205981923	12.1514440462527	10.3680778708098	15.7596775777477	11.5824793589735	9.42584946091954	11.0295776780521	9.74900072478575	10.7471299143155	9.99889002151628	14.6284286958447	9.04229098669848	10.4983479936566	12.2014409433324	11.565257779044	13.0085550133225	6.01691051969246	10.7123114951938	14.9218090133906	11.9543810941905	9.6767648463001	14.07570098042	14.5181893483992	9.97855371624759	9.26033811649598	9.45101377596903	11.5575166724358	12.4809082333648	12.0020718349453	12.0711143693374
MBTPS2	2.96212443076709	4.99566085154205	3.95401072623158	4.29965619792178	4.11475224102963	4.51737434449617	4.26413704881117	3.36060621400195	4.47845143205499	3.45718090581621	2.95118408966338	3.00045343364232	4.58898368016482	4.1251445848445	4.21804889911061	5.10673730670393	4.43897315656924	5.17192956611363	5.49014888442904	4.52177390385414	3.64964350974199	4.29299461404798	4.89990352522399	4.18374597723666	4.09394608161515	5.11153394471068	3.74056728525467	3.56288816382788	4.68441994728764	3.84813030294375	3.55253904364925	3.39814655822364	3.88190147140079	3.42670663655063	4.5154802343441	6.01157623998183	4.2508271935701	5.2476176073273	3.91424498089038	2.90402074500967	3.0482016883835	3.47742299210998	4.86645701948779	3.93608884365474	3.54198560543547	3.9019267300109	4.16801627052635	4.63777456743081	3.6480461956684
EEF2	353.989721723168	400.289793223858	439.856266658607	338.163867699524	363.116036376665	311.182838480564	321.882492286247	358.849087829247	382.476677379556	422.113332711876	337.736652637694	271.122610019109	359.808828428045	393.629303061271	456.764025297181	368.203255649325	365.792105409277	367.54370036653	368.527037336646	394.921789255837	218.062360245686	384.427528577913	314.316603810081	400.643971097129	502.313446162895	368.303125442239	352.8449371728	454.339329197871	501.982518128721	364.586870903802	395.904841898969	374.310813882201	479.051053935523	422.176174502943	406.101668337669	716.4685383064	324.238240745424	338.967844405757	469.505757514384	440.323539003997	408.700568196986	347.927126478029	424.413649318744	399.601132838931	343.868653989313	356.137227393283	326.407700330776	495.150106086713	331.439301367663
WIPI1	6.22978110627237	8.17306081686737	7.16019897890819	6.5285887769588	10.5895407042438	6.5187609978054	12.855568754953	7.04994355069897	7.00091284868468	5.59625648735294	9.16182715030966	5.26655885803565	6.42742458385291	14.8779374751434	7.78547239078523	7.63622712295499	6.45370739113144	6.27914683288529	6.69048227982115	4.77143787675109	7.28289333787245	6.56368014175383	5.57846569826354	9.05087306075628	11.1222999967886	7.95751956645746	7.15735783181197	9.47506686608688	6.15561194323942	6.51033806203477	7.67747266828744	7.73396410395793	9.31480177972666	10.6555143208195	6.54083793118049	6.50876908508052	9.0336978237528	7.34065841431576	10.8054348967484	5.97100780472527	9.98419376321364	7.98326917697731	7.12468789793197	6.94649030206954	8.91533926613467	6.34743636726685	8.11285967766291	9.66777136028847	9.38482225591886
GNAI3	4.2569628722886	4.32385549695099	3.59274765755112	4.75984581645447	4.45787447116255	4.33312533509609	3.61291919256993	3.71174313327831	3.92892564705545	4.48962295720392	3.10157597893394	3.83352176186579	4.64782957193684	3.32827787784052	3.29707166163969	4.02094973923392	4.01961168065059	3.98823826918807	4.40297020016213	4.40033486072822	3.55672685856617	3.43854511078651	4.51965934053352	4.64067364658642	4.73447546243185	5.51059441523846	5.23095794190843	3.62524806325132	3.6416637002297	4.48299004163924	4.13839189528866	3.71498331899539	3.9496650445557	3.04112694799407	4.11207497889388	3.85015229459179	4.3155080711677	4.20605112821198	3.5173346132183	3.74112476842206	3.62944812288622	3.09963966895002	3.6561906152973	4.72432668756419	3.87125928185386	4.89864470347797	3.63599472417807	4.62838302435043	3.66255973555889
BAK1	25.6104073569876	8.82127754617222	8.47305553753369	23.1303970139082	7.36492550673171	13.2744191270844	5.51569723548522	5.88074157636596	11.4856155324541	16.3178716107228	5.78520170865626	11.1153626417159	14.8844113063812	7.31367125866787	6.18019894059169	17.4876084088209	10.3152671821088	10.1148673688646	13.8067338004581	10.1791681392717	7.34877666596706	9.09578755546829	15.2047282688414	7.6076771894117	10.0011354098051	9.70895062263469	9.64590409374063	6.06359250833653	9.44413292175707	19.3283065227327	7.58639932466919	7.1203858170365	7.17368906319961	6.8189293316022	13.2069477004986	8.57300369280527	7.14351593447034	14.4956263839409	7.27044027997035	8.90654092365985	8.90475179132229	7.35240280799317	12.4555843625583	7.95127423478452	7.77890148614225	12.522639280371	6.61070935572597	8.52799106841889	6.00688370192873
ITGA6	19.5752167112928	25.1021239894828	22.9516815509337	17.6551942735835	32.845178602289	24.6486103090622	30.223251184313	23.5359807174495	25.0290617124781	22.6924227176908	21.29187017693	19.0713679650867	24.3908605042079	25.4636318785751	25.7099362058827	10.4554994768094	16.8001368158021	26.9929610141182	22.9996879398632	18.2106666580711	27.4285490791814	23.4233172390184	24.3328849154872	33.3716581845889	27.391552477533	30.7856740707386	22.921899676827	25.0264736413174	25.6804459099653	16.7920325439028	30.4090933647652	33.6610413288412	30.8720858774133	27.6118690056316	21.0407316889468	49.5748337501955	31.1662972825818	37.5525734233796	23.8554968225947	15.559421681701	19.9943923610281	17.7698159983061	25.7803235319622	23.1204708344579	31.2503961791593	25.4796831450073	24.278895148491	26.5340098924247	28.7436658471691
PRKAR1A	54.3823432072498	61.5369550672059	52.1357609684474	64.8248708667733	58.1227698315531	63.1629315577178	60.3945935235789	50.76771508059	65.3199729602622	57.0799985298757	47.1459985369962	60.6857760294232	67.0697083702496	46.6828081156459	50.2419506972207	76.5855665872399	54.6867631877202	64.1614042947921	86.0373644857211	70.2416606230596	52.2987202363865	51.0099734442388	77.8260698459903	62.0843336317198	50.59930246961	64.520631896415	54.3016610805716	54.7992870499673	52.6623009249633	68.7299167956561	53.707904295396	53.2861808344031	52.5145388977738	39.7069418647798	64.687820701037	37.5538189632709	54.1846145203248	71.7153713589554	51.5321864471125	39.4071537885229	37.2237267990887	34.2122574669362	66.9369886791386	49.9716700748759	52.9049164500657	67.579165539241	55.3872447575854	49.3093169324748	55.1156088169166
ERO1A	6.12427218513179	4.51154291192381	4.01882078979196	9.10019473706681	6.44299217693851	6.28177036748144	6.20555542432806	4.85914780497095	5.93525420092457	9.10990736349371	4.63752461924022	4.93767201025608	6.44118379701562	4.1642624864686	4.37726135408646	10.703116271985	3.84931639584629	7.17226645095307	6.84856737403489	5.93778683421875	5.32290525642119	4.68965846536996	8.71733566327889	8.76182350996556	10.6025745207415	8.19239524557466	6.7129922019347	3.82349345538613	4.67362840400378	5.78050069510179	6.85837392284555	5.88824340404691	5.24784461908551	3.88935063768615	7.3236425610105	17.1114319576182	7.51894062307945	6.75815581213428	3.95356763984028	4.31672819654001	4.04436844947897	3.56865127833792	5.82102285568703	6.46301981731411	6.34233185879142	6.84480736559448	4.82645850355893	5.25129678476278	4.61366348291944
ERBB2	43.1491722063541	32.6384535862631	39.5459316488084	47.9396197063274	20.8520803284393	53.7756587268201	28.0088171606637	21.4611759795726	41.9693653974067	57.4046298190175	22.3259719272439	30.9577619565091	42.7224474783041	21.5985140622349	39.4843371031544	52.3346644171227	41.5098101953801	45.1860672382796	40.1185345297533	40.7976376714622	31.6736503030855	34.1397088896683	46.5899191098344	29.6431470909073	32.5361973965716	21.8610266027394	22.0737598823309	27.4388627236973	35.4850555464813	44.9771749087088	28.2837011591446	27.0161633424183	33.8101672429298	19.8336560444413	52.9877337448196	9.11076988027099	23.3738180448903	42.793574461503	32.7056048833388	36.9629852603448	16.3047682562748	23.9039891919414	48.5074854781517	25.3282807040377	19.2926564972179	38.0563009886417	27.978318237374	16.7093059562031	26.6497286387391
ARSB	4.3288206386633	4.52819985434544	6.70178431166752	5.43918136004834	9.27080009515144	6.2361712404604	19.1431930083057	4.93415723509015	4.81781653394604	3.59454806861992	5.92203083889481	3.15179213141051	5.3810746824389	14.1633425954031	7.50139423827028	3.57737432060504	4.398674034261	4.89209440557888	4.68921760217304	4.66577204409951	4.88211256006086	4.84801214190046	5.03944492722497	6.79046354042629	9.41620575130217	11.1964361326836	4.17704533419162	4.53004077365961	5.98114791689382	3.58269799943802	6.2443992765576	6.56334827439036	9.37995783720503	9.16392174103643	4.2135110602089	14.261422571388	10.9421076894777	3.73369551575512	6.62623019177845	4.24661380513492	8.98892347820164	14.1142375306493	5.53473114225661	5.47221362684185	7.76765311116165	6.31634612649011	5.29035860683098	5.56199183475903	6.2782452259879
IKBKE	2.04541895880174	1.78091193984823	1.46254414027482	4.21896741275896	1.79043051547996	1.95504587556546	1.61419248038684	1.88270627013494	1.67663109989453	2.42993652991442	1.7490193196273	1.03277323406386	2.552633257965	1.67760438584221	1.55017331992131	4.88870764738985	1.83972336103418	1.89261577903534	2.02314208567979	1.92191232885518	1.45491469452647	1.67951122828234	2.05223353171076	2.31590246104356	3.57859596851538	2.45731389564169	2.96229842198204	1.31742087752063	2.07336040280136	2.05222619909318	2.17646467188858	1.83962747515573	1.60436310652141	1.18876429313018	3.51566559700874	1.43615985856271	1.84141224379748	1.77485870214733	1.49997410569697	1.82372251339011	1.73495670183575	1.50363374847078	1.76149714925655	2.0799860893861	1.98247466484458	2.07690629477388	1.27977693298548	2.29103282195987	1.18299885590784
CXCR4	-0.361029016780719	9.78374559675163	3.57337222115017	0.394610090303729	11.6524371240851	3.0841688995416	2.59812051767683	13.6746828946292	1.25955175965723	1.44866707898753	8.13966812786661	4.29457509589962	2.51169319161448	3.73199805786959	4.71505829294986	-1.77181834959721	13.4558915301705	-1.57788816115422	2.34972939891757	5.80617203702	0.143471489109913	8.9919824017299	0.703289348388722	19.7849236388028	13.9906042165624	20.247159202515	46.523094804942	3.60486494858712	24.5606835758857	-1.39952469252565	20.4935738481424	1.92218954182501	3.97698702561711	2.34377533271672	7.29311207425386	47.1933257169708	18.7995094898018	-1.15154209015435	4.85017243360711	7.241574860786	15.8820001618544	4.29432333245127	-1.34697648623479	38.218727358784	33.7708876688101	17.5584567698982	4.84079029683653	24.1635874937964	1.75771090169393
TP63	0.440884923473917	0.539868255617365	0.469032058622909	0.330744475645082	0.567735360620917	0.331366335692197	0.504620126156338	0.585087770491833	0.38210075623696	0.314717554933619	0.525678025237732	0.383339431453129	0.402838463213982	0.457369062534974	0.472212959341366	2.96053650069442	0.368060243123919	0.389863273322316	0.372223292264277	0.406870608278846	0.398106288767481	0.548698670913938	0.358560737736935	0.604348484315164	0.547972182197892	0.430681118951728	0.784256652868294	0.521374901904989	0.467265523626601	0.343292007019537	0.770899037571813	0.760685734490152	0.452845698744425	0.464163357163908	0.391489142929591	0.320369394885215	0.603234604142462	0.335941054764873	0.581476609990914	0.420151157807878	0.453672966782342	0.446513772444771	0.396716963507785	0.617617985035737	0.691024915257456	0.524227438867635	0.58294829551248	0.559780796588996	0.454941214968598
NCKAP1	10.5803711659502	13.3855652006597	11.4392697947714	10.8937865942629	12.6258775508489	12.3100891766823	13.4041483715255	10.0522018364631	13.5436663550771	12.1731678995169	8.73411710042241	10.2591803287999	15.4751421076091	10.7589499983129	10.344546840866	13.2271929002516	11.3213770987633	14.8774958023527	15.8605116014096	15.8064813924366	10.660292283584	11.5414090203016	17.719823633836	12.0631982641704	11.4336813606006	13.374550610776	10.1038191436726	10.5849367585922	10.811164440407	13.178331983588	10.3478403905886	10.7338059127451	10.5835432206963	10.0465259958344	12.9505835130927	15.6282986787023	11.8644463560696	15.7932923158512	11.2007245531451	8.37492399965189	9.6685863485103	9.50710633938681	13.5608662908507	10.8166758639092	9.66196724342377	12.7902311681575	12.1072782986473	12.46796345555	11.2911251471691
BCL2	4.80470764279511	10.7741635738953	9.57092886068107	6.82731410933435	7.75910294171342	9.88708876986787	7.86649618952894	6.88196443648526	11.0623496546894	9.46582776406722	5.27232996817216	7.62911973325356	9.51255386457547	5.82804411635757	7.22991504295358	6.18049356981659	10.0023864200843	10.4058401496029	8.37213901037748	11.1809303984119	8.54839893885763	8.59932992755149	11.5418222252121	9.35569926394414	11.8276876045474	8.31797566558453	9.08066886996167	7.74172347275334	8.17232244062027	7.98476854582186	8.65976960308111	6.77108428967925	6.99742009455971	5.31022580628145	10.3371140247655	9.70018273054417	7.91886053322677	10.6656856302757	9.27350383669859	8.9146924203373	5.61092850954726	5.50879382092276	9.48792008135831	10.0736790539537	7.04822437927796	7.51914355698487	8.95487868863244	6.64570474272502	7.2888488575478
FADD	5.79154975300522	4.73891185828347	5.03105927770034	6.68036267357722	6.52341160453037	4.64379771343093	4.60725936971076	5.15744906041434	4.72608602626309	8.78645978897238	4.71616396928626	4.34750863616103	6.06136664103124	6.57606268557477	5.68343117195583	7.23874567026035	5.15583232110734	5.36470141381081	6.12837626135775	7.07583791635971	3.63104629706613	3.83594073454971	5.25478191197103	5.42769048485082	7.68693466662982	6.06823386081463	6.83771158431166	5.17192026315882	4.93954669509768	4.65085137727799	6.05118445249974	5.23400281232313	5.69182373397626	7.36812127681381	5.78038129362652	5.48193472967439	5.84649087255418	4.71874312458173	5.94362773624151	5.43137893763218	6.7953570871127	5.85762454592499	5.49131373014056	5.40005034794342	6.47369856311974	5.98239868803352	3.81740656146629	6.49396659895587	5.38576389465516
ATIC	13.7331307048538	14.7567115011209	14.6698146979196	21.1035096407031	15.8449400166137	17.6033390804492	18.4225635141504	14.5583401022571	13.8822563354293	16.4251538375413	12.5419370596985	12.4517351067598	21.2268721586149	12.6527982895158	14.51625972024	23.6607087340128	12.4582284578134	14.182551294403	16.0239220289409	13.0132874391273	17.773185659051	12.4174526956557	15.0116174618938	15.8966130873004	19.3167486888781	15.8150056816392	12.0599555260504	15.8868812296379	11.7982713429625	15.7854286880301	14.5403903225328	11.8286976531055	15.1448868511894	14.4651177872016	15.3555113944898	17.3558738421582	19.4401281951652	17.7339674186428	13.4588632378099	14.6601649383461	11.6912154348492	13.5879674548122	13.0444416751273	14.2422382036066	13.54870086073	15.9768931042186	15.0846637580095	14.2681031535874	13.1602934725036
GABARAP	30.3751902231378	29.3964811685417	22.5520816638757	40.7134691749903	22.6002170381198	30.0511381640254	19.9067450806323	21.5556023037995	24.58144849087	31.991346534412	17.4690010088946	33.0224035378224	33.9109150955262	23.6440792217137	22.5416948379694	33.2107745844879	28.2438394962271	22.7234309607652	34.1400714371073	42.5164599451264	23.6107440117565	22.1651229233008	37.5258528999366	25.5105357255945	27.5327596755603	26.1902803095404	28.772388500531	22.1637933612729	22.8718166367743	29.7558337377694	23.0133169753369	19.6452855269903	31.1088899533995	26.5286990637213	26.9234691600571	19.4195846196226	27.0714419365676	25.8443238586313	25.573108293116	28.8414864725646	28.7586404393226	29.7777764353272	27.7539817168896	27.5744982199775	25.0625961830643	25.9234625018185	21.7716772697898	28.1134418544175	23.5460896845292
TBK1	4.15336610800637	5.63520547381266	5.14909226456062	6.64690743641024	6.58070393103457	4.80683565039775	6.77054303560185	4.9754938437442	5.54944128246836	4.98706432360905	4.72559966280536	5.69610823329141	6.34827502215898	5.11309997631221	5.03158872620562	6.94119000317238	5.00524440722544	6.32236790726139	7.76804186748672	6.07750059620723	5.32092545435226	4.46729916698185	7.31968807580585	6.3123443262361	6.07863761156667	6.97131140474955	6.81865383490105	5.15533245393971	4.56756856035948	3.8054703949403	6.51015896231925	6.18244305952862	5.38528193439263	5.02616537259135	6.62762087769916	7.05579673879181	6.57890451203518	6.1706613288745	5.01740714675836	4.72164655959654	4.9695579124506	4.99328852634133	5.20325796446629	6.07447998535999	6.26773620311486	6.53538982716801	5.74942714340661	5.9761730226691	5.86769669152823
ATF4	44.7358328675756	43.1313096515418	41.2854798537779	34.9189643720309	85.2137444017833	36.4304228704476	35.1998135293624	50.6069466069325	31.8546173499877	34.0708326150937	39.3632577696813	55.4986154862453	24.1735200176342	33.3090102303997	37.5965236022418	23.2651128078179	40.8653980807153	40.4099901107203	43.3097061545423	43.3183135360388	38.1317287184459	42.1393325980299	29.7619947508071	62.5646684910588	48.4508301546169	58.5863037114225	73.6165967958158	39.2297047078583	42.7270104762582	57.2690640842818	62.2060928452465	54.426955284133	36.3369135054879	57.0318280467767	37.588000174489	34.8770510066221	39.7726336149345	30.7684828052702	35.6424728116943	56.6517168582654	45.0369529011194	49.1297527555548	32.1552384918701	82.4866453652174	40.627327828944	59.7056302052837	45.9652623784679	24.2052055187117	43.8618388147624
GOPC	5.01351672576235	9.22220874494704	8.41397180766148	10.4848248241844	8.88523749487842	9.14830985245062	9.55100256869202	7.3277968218118	8.62028609687834	8.52219521352365	6.97814964652363	8.59280236899482	9.14185311318721	6.60906992791137	8.1687287667287	13.3343276098525	9.19969096676584	10.4547516471123	11.9738295587291	8.95845593207967	7.72216396300531	7.80642270806845	10.7865374406692	9.64260354071557	7.75499184495395	9.37644324131158	9.48427626607603	8.02639721942885	7.89900221888084	6.26690108180541	8.65250679789455	9.2619211239725	7.63584261486353	6.0427391968933	11.1607455460692	7.48608507322528	8.74832135740332	10.448016768526	8.32319792337946	7.18564464181705	5.65942960075785	6.17956513908833	9.29692369263525	9.59857986265148	8.33640168075472	9.24375508200841	9.24655814963878	7.9798756269901	8.80478918411948
PIK3C3	2.85378832950728	4.46382016122841	4.19592017375625	4.03821190321754	4.4596838188451	4.0549925586932	4.76341607105126	4.03871331005745	4.13697873185813	3.98108737763239	3.67621798948533	3.67660868397518	3.67366258581247	3.6336603303659	4.04793047538639	4.04965174632341	4.11911994652564	4.23939474984827	4.14878821120779	4.30163845747442	3.75391385112027	3.96340615266411	5.13207183990713	4.5145490367082	4.26189052731657	4.67563324412252	4.06391274012931	4.23400821313771	3.85193089217039	3.64585431665152	4.33988952301119	4.32671707135068	3.95072575173862	3.47279514553485	4.4791690242131	3.57434580327025	4.46615257929255	4.41287338477633	4.19147579026523	3.45495928780006	3.45277620289056	3.79647244491551	4.09335165406045	4.11646411193667	4.16415012226683	4.0987372093614	4.65119235020673	4.06282615145637	4.63296056379753
TP53	7.46419296849058	10.1755577751991	7.10371346314959	17.479569712701	9.75392145016804	11.027723944971	5.60944891168817	7.7788000179386	8.28947119277023	9.32392624255604	5.52234775632045	9.66215419472654	6.77435122214742	4.52746483807478	6.57389557228755	14.82131369921	9.31280668960986	6.91656393499075	8.20607588163829	6.07547368286769	6.0647828208834	7.89339540458286	8.83058384807764	10.0219308710714	17.7372723497497	13.7438769598311	10.1923832088513	6.14618168914977	8.1961569743346	5.95150882872033	10.6829973871241	7.53532910714316	7.22728090745288	3.55339038007435	9.96263474722932	9.44219952524688	6.84285260624378	8.37264131709335	6.77755846770891	9.50663733387176	4.70344532209033	4.50867009978876	12.211416338788	13.3131660476914	6.46722990245963	12.9995435807364	6.77980493608043	6.90080120283747	5.75515933761553
CAMKK2	4.06227170451855	7.42797905240726	7.16735215156335	4.38411118844327	6.72112977126569	5.36167176755192	10.6686991816023	6.70462556909992	6.13181028795553	6.06948717671884	6.86917225985652	5.69246808180579	6.17638681960572	7.62934225518703	7.89964958845855	5.3760826845705	6.27504583223059	6.72880181379339	6.14217546880019	6.92970181700555	6.02191992647107	5.76341078868674	5.74908198300682	7.60630497362261	7.73569687580032	8.05777143706696	7.47403595307898	7.22212066583599	7.93250173078796	4.82804163914309	7.69008700195608	8.0784249014271	7.80489057113176	7.24952028567883	7.19949325197073	12.5880878017469	7.82400226219797	6.53734152336379	7.8304614981873	5.8905634227624	6.15719281236477	6.09428665382817	5.51890115464042	9.94688731330646	7.35235037554133	7.30862817796669	8.46650920451181	7.00316700581087	7.3241076224326
CASP1	2.22669071352712	2.54303887324921	1.85268871171145	4.69716718425803	4.14111941727454	2.6094559885945	2.05367816155833	2.9681914322365	2.0447599214021	4.45476711623385	2.78421501366703	2.2020650703819	3.78784030564804	2.54314679895652	2.1848671698993	4.79348779191571	2.7680809536293	2.41076674436849	3.14287039510918	3.25938214030564	2.10713736812004	2.3057328557862	2.60259577521415	4.40058554381919	4.47035845696173	5.88465625846478	8.66108407681189	1.95434145256973	3.08071271912984	1.97758209413396	4.44239800907284	3.07092455662443	2.63259233517909	2.17789187176144	3.75794079782653	6.57094480874668	4.4362790878771	2.08672150715776	2.26931545634605	3.06473154065559	2.76770026717856	2.7338894043693	2.02987734526276	4.94517931458597	4.54088631010108	4.27680415087616	3.01194170063243	5.04900863944281	2.26180729772039
EDEM1	6.30971864414205	7.68117020787045	7.56580748121192	7.12171240116054	9.24328800899117	7.35239342113717	10.5034683618663	6.62168276325382	7.39567647415712	6.65956427082193	6.72550078850056	5.40065010061663	7.9070907175626	8.5662166021029	6.99476562156878	8.7122166195876	6.85855180997679	8.13613742082788	8.77738758822616	7.04529281687179	6.00188420101482	6.94174619426581	7.97229343360883	9.43486450626921	9.78508902629968	9.98451091206073	9.66394877404265	6.940527814201	8.27432394615499	6.96917072375611	8.41300391052199	7.22970259980121	8.07340685149701	8.11612380291135	10.0805317237239	7.46663662120989	8.16401332939463	8.3180172117946	8.12397642321372	4.82995416765214	6.1345480828188	6.97142825203891	8.31526316373549	7.91974240854521	7.48828905129304	9.03743076267802	7.58093566544738	7.33875245077571	7.42273938475847
TMEM74	0.385025558147074	0.389918434970555	0.44051166840946	0.402821939613012	0.423842655651615	0.370996251775334	0.391227413620851	0.386216926332283	0.424673343038449	0.385317103260012	0.39557427087455	0.430546495688815	0.386187676061173	0.366700045660745	0.456105820758393	0.427167944284986	0.366429959452059	0.424541455655319	0.398475488613079	0.645521711428899	0.454668741590423	0.401451877807273	0.501255848612309	0.382488010073908	0.415103658358436	0.314502588647528	0.408638376335913	0.363471909713561	0.401716537626378	0.471614224544697	0.421683112198105	0.414530782512948	0.397636661641873	0.378254526638886	0.356131005735936	0.322419234010594	0.390605830850702	0.441888767110779	0.39203201371232	0.420566175506346	0.340369825053165	0.364757441717968	0.4319510165193	0.469423428569376	0.450050042531409	0.445413976123923	0.408213913696369	0.346014561523926	0.444875573812243
RB1CC1	5.49320054714654	9.17138105612683	8.76853523758531	6.93088319389995	10.1184088873838	7.93245173692909	10.5048124729003	8.26386597569527	8.97954747082915	6.4589508890211	7.06939975005343	7.21502715852426	7.2514093746709	7.40694602146822	8.78588485525956	7.60534018445544	7.61754788451016	9.61292431430014	8.84138705785144	7.6637016192567	8.1208908851666	8.10745278104723	9.37462381993235	10.0210502071277	8.76958761189674	10.3413292007911	9.47285751410136	8.66817201007688	7.52770549028251	6.53344874542534	9.58081509112846	9.83804496389814	8.01708210793047	7.22586884511433	9.49844964904488	10.8214637222092	10.0782607237332	10.0312793598075	8.96818049885288	6.04307537498102	7.8549795471993	7.39709349235817	8.64869471838176	8.79083938145688	8.07877375892843	8.9061461661456	9.97322771537007	8.7475246030507	10.0113446757439
ULK2	2.98720974956894	3.79915806289746	3.19720606895777	3.00887853880347	3.27446251203881	3.89318565443657	3.92377645896728	2.90487281140025	3.66204518662413	3.52388191255243	3.60790038959885	2.9956208019464	3.2257101909036	3.16544611679565	3.51350139504518	3.01891967242829	3.85975757643345	3.51983973596278	3.55108227408414	3.44696516550488	3.07646319864451	3.59487224458086	3.87878603114124	3.83813160864979	3.67864044268571	3.78432383072614	3.68150632054678	3.64001978844377	3.95256274655911	3.49944056916664	3.35658976982282	3.6532065818766	3.16451814842927	2.37294280012554	4.17360137209383	2.86893098085748	3.22077794865437	3.49203558913608	3.44662990580018	2.8178117600708	2.64499198003927	2.98583723078805	3.97670687483384	4.3481155175742	3.36618355313266	3.23804929554892	3.8388902870877	2.96251780563138	3.35355591685141
WDR45B	26.8183628280227	30.2241831278526	24.8216279252964	26.3214388048901	23.8664132574895	26.8822952865543	23.5445768338479	22.3248521875586	29.6999620447287	29.6560473025921	21.6717023590661	28.8604107085514	35.409171965131	21.5753437589452	21.7246692256281	20.042133265969	26.0785756823284	30.4090330585991	30.1918801126898	34.8941948688462	21.2360864139628	22.6718148571516	31.7262033705009	25.7335310422384	25.9486175231038	23.0654357527385	23.2789651841734	25.200567806304	24.4813713534305	31.9838876833434	21.9097325092368	22.8198511756552	23.3960856945756	22.6804248060742	30.228246783066	16.1060199532808	22.9613231237567	32.7905705630615	25.0822820731887	23.2442176746193	22.3520243743858	24.6721796480865	31.3070420663015	20.0683577546751	21.8815941070107	24.3967300557124	23.8452294171389	21.8320458755969	24.4147495320371
ATG4C	3.44212912751459	5.68192753678396	5.14506255997266	4.04271873778048	5.72186456324168	4.61333441443697	5.89773287270127	4.89957778864446	4.9146462036705	4.90936959505362	4.37099029845619	5.06580692437522	6.72820921608068	4.4717849194506	5.1269883914203	6.06224452954235	4.85227140878224	5.902269996351	7.17297598036685	6.98005213182702	5.87308213083363	4.97524880756984	7.00720270111128	5.67455761472415	4.83227323691583	5.18360766737062	5.6733433771453	4.6589256552863	4.30253065862388	4.60984352334776	5.18092107863246	5.96819625810302	5.63369220718972	4.68413479803049	5.77164177842158	4.77201814667052	5.97065582285877	6.17486937184523	5.2491805517933	4.39905207729102	5.71232479232665	5.00806883307263	4.64101767391968	5.02904099030769	5.35620414854899	5.01373126033857	5.52429972289575	6.58025747326136	5.56972968936838
RGS19	2.88672506424381	2.3534305640084	2.3299077249817	2.68002777076838	4.62434388302156	2.56046504989757	1.88865710527113	2.65577882503491	2.12760121804965	4.96110848172693	2.59462251766315	2.38885057038423	3.54324495548598	2.98159689132087	2.04864251708497	3.8133613769226	2.88267198184349	3.6932151450497	4.04871909514828	3.5967020717435	2.35355613308254	2.53690908802678	3.73356267690997	3.77131066097557	5.59884214716898	3.90256754151703	7.45303927204363	2.37119404756369	4.13326704344993	2.40595008047794	4.58145440548115	2.30424995117796	2.97914662892887	2.182637605462	4.37446581706106	8.93945403181335	3.36981626522897	2.44565903925989	2.36053891243481	3.79699240232043	2.74618210131832	2.31624548220905	2.19931812088206	5.23047831797929	4.11337391919015	4.34566443414002	2.29793952834416	4.90868658460578	2.1080107212132
CDKN1A	343.883504000045	15.5020971963695	2.29965251291363	79.6474132304662	33.0480224647002	55.8331669622896	3.89651739667238	11.3896487037837	26.2979150763059	77.5915743600922	8.83764109702529	21.3757642141171	19.7803402397895	23.6237687305259	16.1262825231719	33.3984394124407	41.4737513718227	12.0793621600881	22.9147781171004	23.9954915912735	9.71190430090155	63.5760951459102	22.9308594467277	69.3707723261833	30.466546355586	59.5826312128018	86.6925553161134	9.79300771375345	43.935703198221	128.702454737766	39.3569426903255	22.0379585020644	15.0703301996484	27.9427437844998	48.14655304022	17.6090262930362	22.1070357466413	8.30312036829146	5.2887471286684	29.287312459555	22.6285793068757	5.72485866706346	36.2791062531106	50.2993245914698	48.3744585820083	49.2367964626895	6.70745484886251	21.2058146787723	18.6115406554944
HSPA5	162.472555368148	106.519833888689	89.5797864211091	210.461788043836	150.800258857802	238.70785741221	105.003560739237	127.900841451365	115.362316944803	174.343736369498	64.2588998043573	128.314988548267	136.259961186497	87.4906567855939	136.538758973648	93.0072379185077	123.112179413888	151.622514567689	120.71086510217	149.388087731119	165.840357197866	107.023102105743	112.171241147818	141.477190276208	179.847317389738	183.941279007249	321.911025577387	89.0817508476479	95.678617737915	143.968384271718	126.889350329724	120.894146113573	153.088071475467	91.3240721751306	111.971725923235	137.4986864871	122.55635094152	90.4830507152267	94.498363820271	173.691476616219	86.8098041142237	63.8231163550849	103.401318706876	166.387815068089	146.039546704909	229.136100763687	90.935286710677	92.0540282834417	157.299711346236
STK11	5.58002013419746	5.38635148049957	5.82730709510024	5.7240366180175	5.01410135453744	5.97624520626625	3.92042896484423	4.63296600837121	6.10926126126253	8.23895548652725	5.36712358134611	6.89273401577078	5.51342122348914	4.61829942858105	5.78942877939196	4.79495548350948	7.17428638885467	6.55060640329659	5.45316857242694	5.86966528852579	4.52187337714798	5.19441946877713	5.55431540592897	6.03339990584334	6.07656438834139	4.24947336554295	5.94866126187956	5.3017363225015	5.60394494587817	5.86249801357683	6.06609797177555	5.56157831749157	5.87052860911947	4.35468219667525	5.9925342624651	5.15168815182036	4.13507716551333	5.63458174965984	6.02398615377589	7.82043229200676	4.17296729016709	4.48671030802346	5.8688499773071	4.9306504541744	4.74068541944669	6.53786700239764	4.89330712004554	4.29796309526356	4.58385216609601
HIF1A	179.033296484252	49.9265577006266	37.3701746655911	112.62981799135	90.5013217067526	121.20078997593	32.1749342049472	34.2548252728214	70.9325778073776	100.509863676192	29.1699441417913	51.4904181679649	93.1849978736191	33.6474912838625	29.4803027541084	157.813573297739	53.0656091725832	89.5280154077107	148.611412726357	72.3821336478424	40.6942396656598	56.0953677935221	113.16171807582	89.2777016260234	100.544856827516	182.008510515172	75.2344549239762	29.5564015366288	50.4551367951824	112.863041192245	46.9016732106384	42.1913567446856	31.421171269395	30.5869267186651	100.948080051843	31.5381871645903	43.7701596738736	66.7623600770701	33.6657374092402	37.1118927154807	30.9755297705183	24.2324998792662	65.25915433847	50.3729769359524	51.0786053664403	103.92695980739	40.9831861990084	55.5257044818835	32.6732745366093
TM9SF1	4.94587663282055	3.4311404544055	3.32444318926397	4.2350517307975	3.36214339164142	4.47961416895206	2.71949257856363	3.06802403934973	3.56873049410567	6.04675870747506	2.64277810425472	3.20274448910146	5.3314984619813	3.79953030987886	3.23419558273791	4.66951308840845	3.93341673139044	4.77321053666549	5.47906696247313	5.54550148576517	3.34876669223015	3.13297682649761	4.85623669850183	3.91843007021178	3.94661830648923	3.5701078598979	4.15904811902851	3.22417741665498	4.25871200624509	4.16435776243992	3.6157244156433	2.92367153528827	2.95292836877339	3.00914296155305	3.63144502998063	3.62955560186929	3.4328541445943	4.12928247063757	3.42670083454465	3.62033387332992	2.5844136766924	3.10917178627551	3.8258768380277	3.17769971110457	4.53120102790534	4.22623200181192	3.0539459364337	2.90971236888309	2.81011145693947
MAP1LC3B	36.404845309439	20.9670642444527	15.3073052549791	21.9342891427411	19.8703769315901	24.691204063751	15.9198148121125	13.7624080612177	20.1504487479856	19.2001182018234	14.8651798878269	24.9133214844726	20.6426117931902	14.4291413297523	15.5101457327663	18.9379864048894	19.3385516529871	17.4734658595397	22.9591119355483	22.4121131154416	15.272680139524	18.1142880650586	21.404355040365	21.6992752511454	20.5565136464667	20.4208767913497	21.0620547638895	16.2712141990746	16.6855047741717	32.7272006267243	18.1436107706231	16.4725479732334	17.308985976585	17.185703829163	17.1237844488845	30.1417417967135	18.8637497670543	21.1007487207099	13.5175696508858	15.4001886419202	16.4877545136058	17.1869118981402	20.2604902828533	18.9069054385641	16.9067690008246	20.3778110652218	17.2422414572975	18.3486031723866	16.6954415596872
TUSC1	12.6690939482764	8.57940353389048	8.21680178823583	13.3003946217197	7.38678980623003	10.0290797382796	4.77984607675043	5.80407903676205	9.61647375089866	12.8622129208929	5.60899722598626	9.44046627449914	10.3776147513654	5.38109314457402	7.50725561790726	7.19394432929487	12.2479506565474	9.64992287698341	10.3979363543369	12.0568489702277	8.14358545116225	7.87404074123272	8.6237804671775	7.18365737769372	6.98315684774097	5.9261769817934	10.3505605251003	6.53705025164156	9.03252510829139	9.08847688638819	7.46217287611887	7.13533809991149	7.68707676010651	5.966149863022	6.56585962853992	9.09794128717775	6.59194854147892	8.52396198048677	7.76697018467499	11.0254709866703	5.20993026953064	6.13592635108571	9.26389515715279	6.74843156836298	8.52929630830427	7.97022760129545	8.29374313277082	5.62596113493482	5.39218821920642
MTMR14	9.41951493952076	10.4489387394764	9.56783251394727	11.7011014784697	7.6010914765029	9.64889804612618	7.82727875816198	7.64467150033412	9.17490742958289	11.0305399076004	7.77607756274491	9.95021469197144	11.7082388332693	8.84955804973726	7.9341603524116	10.7966478468804	10.6621044828929	8.18573835615201	8.59484679625302	8.47408800049343	7.22293251920352	8.46644681192184	9.51499102481684	7.22215555463903	8.88400514917356	6.9537547879942	7.90075411760501	8.08766164618376	8.61968053569281	10.1799282884192	7.95631481504908	7.1026122342187	8.36070877530699	7.25092742411829	10.50034339279	5.90521499951438	7.7153177583049	13.4047459058535	9.95286747816998	9.24730333418124	7.02988758160036	7.89809920768718	9.94726570281955	7.53183826661046	7.23440183288128	7.8799312269612	8.92755164059497	8.2445454565939	7.92917629993726
DDIT3	26.3114071954244	17.353582068323	9.19587426541479	14.1193386389612	19.0669522424743	26.2037983881333	10.4173577989803	10.5814654110666	12.7599721740265	16.5038591651613	16.7884644289674	24.4426820505378	12.8240619430535	13.393128756883	12.3991506915065	9.92274754622011	17.9797857861772	11.475281891728	9.29088442457202	15.2942528491763	12.7719577994437	27.7440008219301	12.1097297431078	19.3009823795768	10.3046760846973	15.2704315742846	23.4060201555072	13.1127995448654	11.1279077472488	34.4560301222837	17.9966585907278	14.9489524830605	14.2908168968845	17.2720908532399	12.5048822166063	9.26769399260875	11.3458318877858	10.5957085730056	12.442469703004	13.5807610367496	11.324936128625	15.9183772604992	13.8702700363197	15.861783241142	9.30215995450278	16.4179199490411	12.0567150777303	7.44089728807726	17.314179257404
CAPN10	3.01146699024062	2.15133457690827	2.18286885224487	2.50872907055544	2.08646190992765	2.75412640123758	1.81715161536292	1.55285365282694	2.21124330974039	2.98351167683073	2.25441424743722	3.18308980929842	2.493692378679	1.88444757970302	2.03979008765441	1.75100171396777	2.75442413708738	2.70684744271964	2.31460025800909	2.48520814756528	1.90884996013848	2.2475116031513	2.75708198972072	2.22169928627611	2.45127127064318	1.73451803860008	2.33971203671985	2.11002486140505	2.31672973622013	2.77500155442798	2.09643542871001	2.36553911727762	2.08740301150979	2.02841202264997	2.82153099700128	2.0767709260109	1.68537925535237	2.28822431639929	2.21986932164098	2.94496657259278	1.81565872470928	2.19645562310402	2.4769323191879	2.0579250614303	1.89423542592616	2.60621925649083	1.95437305763089	1.5649409354821	2.13823271649411
VMP1	15.3551154809996	8.99461876140577	6.71866668336054	12.066449343419	12.1676416910147	15.7830161254012	8.62778880786475	6.96574425795084	9.56740756363508	12.678086403362	11.7999605906112	12.8080944716604	13.1388002889549	10.9416787991471	8.24444472669894	16.656575044755	14.8108787322595	8.73788968102597	12.427890084415	12.1530065023493	9.09489347166131	9.82699661713145	13.2506458752236	11.9905422365984	12.833930718476	13.8721443360745	21.2048088930319	6.15046156205	9.85370902022214	15.6298451325463	11.1057068778264	8.24186389838929	9.16559117915406	11.5486122779191	16.1291830272639	10.2030557128197	11.3281822417394	9.08701532088833	7.06473675271672	9.50512277356011	13.0729996418406	14.7864486331638	10.9789235001481	13.320038095095	12.0129747878303	12.859387225418	7.66573003148371	13.7777707230685	8.2178425433969
MAP2K7	4.85025760033132	6.68962026139626	7.51300178919237	7.12469662248804	7.17363985416967	6.96453523740645	5.64539737906579	5.94939684712995	7.83194425961753	7.47354813564856	6.90586038428458	6.85833436710685	5.76856564855859	5.73861809132448	7.86274203766502	5.54465384861456	7.0361499390214	8.26896764441544	6.35670743549134	6.21571119423221	5.31897002829895	6.77141281691239	6.21932665560708	7.37030454826014	7.27656406233269	5.63790942016843	6.73372575208905	7.16719069854803	6.95968958146025	5.76991627883247	7.58367145791952	7.15334714979994	7.44607782985758	6.57174966539107	8.06825094789406	7.06439856135389	5.51499329461693	6.69982409235491	7.50107540867083	7.98210384511978	5.70205420638458	6.42952783344297	8.17215776406562	7.19673280720842	6.19302558712476	7.24494499817494	6.0988537499723	4.71211642649407	6.06301043307773
FOS	144.707379037596	72.4547306548857	36.6538689554483	111.618498045781	46.0790027281458	295.816536577885	57.6394889043806	48.1786349354212	186.770169631259	180.704229287979	179.450077497056	59.6238688997376	142.975437245887	41.1218291402163	339.546329739353	348.518645022034	291.303804754863	9.55205027277526	234.670528105905	272.947029251129	15.7582044448528	699.636941859525	353.636618531334	131.011538358275	106.921449917146	30.5211387383668	80.3769779902875	118.543008803453	221.064046045007	139.376982491296	385.646524024623	36.6020510741719	56.510196822596	54.1727254091705	499.22498418113	44.4715381561285	298.481156337141	150.178561140214	109.874474308771	117.00727782685	25.8578413829599	27.8769104268067	392.038662974565	663.991031937482	166.337436569579	127.666145029534	98.712400703899	20.7966826341468	241.168538113032
HGS	8.78558466659782	7.21105965002841	7.17294295310718	9.00387039951322	6.07502980649416	8.87329634432957	5.57477761741875	5.7696351289287	7.34234022347343	8.94106778776237	5.91692474296987	8.05125617906526	6.73414657621845	6.05435550865551	6.84117749700794	7.21490836593524	8.32357670266783	7.57678666799953	7.06089790850073	6.5173800820734	5.04485127091678	6.66937864650866	7.43377712353204	7.28668185105133	7.63297699059773	6.38279202072006	6.41886082892225	6.88294685773513	8.14890910857718	8.81666878343367	6.93401566432759	6.31536560444225	6.63763364751383	6.31336479276995	7.70615651203586	6.49449986575315	5.27239201283261	7.63542101816272	7.29581646217807	7.50428119244435	5.20715691966449	6.09315874584176	8.37966599182526	6.26701779351385	6.84621495482714	8.24106650870567	6.01318819307528	4.78233739629821	5.81323531637564
CHMP2B	18.9039115175222	15.7531996135159	12.7068238480829	17.1082808791052	17.3981440221116	15.0803001805292	15.6152923295141	12.1682715914955	14.050908461826	16.338132124665	12.831343956289	14.7190003831373	20.5568704068895	14.1808013487141	12.0449879188846	20.2853631322049	15.0410311804839	14.0648515256503	22.2908473063437	17.9888822042956	14.37736018778	14.0572858136384	21.7952580193091	18.1441648118913	14.8852378880012	17.8595464603043	18.7471814240882	13.1540681752205	14.2121384569071	19.1168925845345	14.8850121511523	14.6410159565405	15.3110184751286	12.1653156797002	17.8941127255225	8.35643370695499	18.574286471531	17.8631424106611	14.0881363025282	13.1606283938654	18.4323130148139	15.7644822172946	14.3408202844239	17.7986347760412	15.8734005954605	17.8635809917499	14.9186080871995	17.7214858871786	13.0912782878712
BID	2.82466519355308	3.25405814366385	3.03452255715601	2.78258147438802	4.60104263375933	2.70428302823582	3.68572084603811	4.01303942907198	3.02538319744059	3.82296065795018	3.01219645192143	3.31654501513236	3.315456892799	3.39587342599888	3.37062493773528	4.45792083939243	2.90867743913531	3.10040155201179	3.38129669285375	3.33540672923224	3.18121563247928	2.60272782429485	3.37479688834954	4.24046579691213	4.80807330564032	4.90442529709144	4.48373577651977	3.18956599151786	3.05819651560545	3.37332442366368	4.07182988551579	3.47207130144663	3.72612141912968	4.15213431225264	3.90667953977879	7.03562863297484	4.1152581823302	2.52158952816608	3.5475843690636	3.731554649109	4.52237848144932	3.74978381511282	2.86149897442621	3.96168255593855	3.68104181735157	3.72822509742194	3.20689009357331	4.1170109365039	3.26987987166743
EIF4EBP1	8.28085068386321	6.95357107799866	7.57980973127631	5.54495639780152	9.59131413082217	6.70600392347631	4.25576735383674	6.09697069397737	5.9946476468488	11.4664049105564	5.35982937279973	8.29335825662396	11.5972080994164	7.88366580348452	6.77171523431937	9.66669007091555	7.21404751919854	8.74825374476651	8.30577850027236	9.55061124859121	7.10044722714721	6.81659502154217	7.92828819279385	7.39208467447256	10.6667071170418	5.72127957060046	7.85246758958299	6.57828230957138	7.76350130721975	6.95355582327499	6.05730795721644	5.59163290718819	6.51276035425681	10.1649456246291	7.06928984425086	36.320181998127	8.06636533000205	4.53660755977631	8.13020610700066	13.3155051157455	8.22746447438774	10.5714719329295	4.73837404158618	7.31092457423594	8.51554950348752	7.65712899495833	5.13909946714731	8.05979013532691	4.84261898879986
DNAJB1	69.5903109063292	28.6135895130814	25.2495150887506	36.645389471512	40.901967217385	55.1830750250358	34.6672730359828	39.0692124901278	27.2839685446828	26.1979794900611	23.35620030374	26.3168419734425	26.9963726490962	31.8173453350114	44.6538464358251	28.3120418084853	48.8786035785384	22.8668791252216	31.0418829937696	29.6590508628002	23.6335612801215	84.8802078826323	27.3521606655968	75.9882557427718	26.86644447364	29.4167118291395	50.6295610956752	30.0467301699289	22.4403404693807	66.2692870085279	39.4792084851483	36.0975853393015	37.1411240883651	36.9583813638983	25.1983406135103	30.5398421590584	34.0792842579384	24.3539639554771	23.2546846254624	30.2718714386648	32.0614926317897	23.5953558555308	30.6654963813746	30.4972315338015	24.9380655359758	35.4068835071337	27.0609650887251	27.9035276766393	35.7749423218354
NRG1	1.2625205294379	2.69851207719738	1.9750189228477	1.42411407821667	1.91392471911625	1.81153347667281	2.20402561530397	1.71598326023356	1.63613527069578	1.22491640661942	1.72866117156895	1.58709055173156	1.36642570861374	2.86047521032974	2.68064520438393	1.07602316360713	2.06757544198071	1.38485826699279	1.343920372743	1.39713098449112	2.02198725211905	2.29926573545623	1.08608961794389	2.24324303171795	2.17256260865352	1.90852406266436	1.59715707722629	1.85931300685227	1.83244980414815	1.25362415617041	2.47014263489811	1.79199832548049	2.30236734891335	1.96402094963355	1.17900399053013	1.67867350778973	2.91878217653495	1.25255841302245	2.60595533442502	1.92948296293924	1.93491755157949	2.28930133182018	1.29918193108073	2.29110831742199	1.59189925515987	1.93044105423736	1.97258328703837	1.63016937595699	1.97581080944848
ULK3	9.0812570848536	9.79492767712798	8.76512329297929	5.594772794831	8.84069312740898	9.20945655837374	11.6688819361936	7.45898201095988	9.03030703461438	8.38218881030022	13.7459069067406	11.908637322154	7.30734511710733	11.9076986357183	9.59066730605732	7.80695119530455	10.5252723331444	7.32553983428742	7.27724209368889	7.48467039207118	7.10032200597788	7.42130902977901	6.66952813067791	8.91496089222523	7.65649743670585	6.12642112038966	6.47948551329521	10.3653810582968	7.19993233424617	10.2105189958479	7.44508596648946	10.6482580726768	9.6017486202519	13.1020144814694	7.87108676943983	4.92843580065858	6.94849366656208	7.83864256911147	10.2530082098397	9.08568109543725	12.5421253376779	14.1327107757287	7.88413447372049	5.68581221889688	6.90343416181862	6.74763566206387	8.6246837200945	8.75665316280681	11.4085683878987
RELA	20.2990526253598	14.0991183373553	11.5628808725294	15.1073226268778	13.7220439175529	15.7496820290683	9.51269775368768	10.4402119936826	13.3885028939524	14.6630839166712	10.0965075023522	16.1547765939346	12.0782378083471	9.70906049268487	10.4867720338853	13.7300008182467	14.9221375556824	14.853708495943	15.2470566101661	13.6320589778346	10.0342067071682	11.2994040722149	14.1161261849412	14.6289058528398	15.4256695701058	15.4794397378371	16.3433250438137	10.4732117138046	14.3195897555761	16.8569580207241	15.1454514755627	11.9009106479782	12.9414778959154	10.8439033037648	14.4756373656416	13.5080615025908	9.86482634591722	13.5280137411439	11.0529046288972	11.4158288504903	9.80975330723085	10.2524174726388	13.1347213853891	16.0914033961309	11.2010860015383	17.5452771953274	11.1033660426575	10.7001569968602	9.89662268677764
GAPDH	468.713376855476	425.683403053887	360.255373149818	632.196125061346	332.008915310631	267.02294356796	376.439855684019	259.597302504195	315.279634100402	513.158019530249	311.588866882668	339.265479324703	526.821535755284	496.952867233824	344.977174676846	567.746139383015	252.052836235885	252.438190042392	373.894038392929	354.993838066263	365.411572869106	300.732013703825	359.531035920996	327.838556703038	377.664177902647	326.415679650039	217.395978806881	368.918992655455	310.340617428075	358.941301340193	335.278527009604	252.301080529833	416.187211358079	430.144486434105	287.607088788218	1685.09882149231	373.239472740972	392.929698801923	381.154689984026	378.34241270653	457.205736813127	402.296288656475	258.178262979987	204.421749813119	355.872243783834	306.284129036287	319.894730499092	396.933778482807	299.024305402496
SESN2	7.20126146442968	10.4732069128897	15.1538531306058	9.05460816082272	14.1386102975242	8.5419389640964	19.5348439305965	14.8740058445624	7.95636984234574	8.85264417800127	12.075086523207	5.01929625840615	6.55427355089147	16.0161179893611	19.6218304324786	5.31061043744325	7.91004650818091	6.23635989057138	6.79793982992256	5.21247724806053	6.29991546292937	10.5454915031497	4.81922688831057	10.6031542006063	13.6920656651029	10.4412580949729	8.24950205675949	16.8621707359227	7.00202425098449	5.67555265415795	12.13391450227	14.2505587922488	21.3451815024591	15.9333645974002	6.62225460201997	5.10220963219711	15.9799343779934	5.55136420075241	21.0732738542042	8.71954720149969	13.1709712113237	16.8285280452716	5.58353543061803	6.45233653306438	10.1495381945738	9.36693116307991	11.5128154995552	12.0861079040091	15.6907874969909
RAB1A	61.7850905014923	68.364733754534	59.4704775248914	61.6519168022562	63.1302709371084	62.9111171806343	66.1272241047018	55.2919428047473	62.2852651198932	61.3174959364108	51.103449083885	68.1146021547217	77.8262814949255	66.4605812154928	56.1649181596154	59.6889149207822	61.4226207046916	53.876343315546	63.6519200502826	73.3605816274665	64.4169515336182	49.7595819821985	66.7850012379529	61.9275091541012	59.862687499068	61.0441816502394	63.8394567943808	62.1172491877567	48.0736704367773	66.2318093589828	56.8980093439465	63.0872537674254	69.6417646367547	66.7139225863724	53.6796619698714	61.8199191336679	69.872807767866	60.8087275365003	65.7829882720442	59.4754833162692	72.9194101957633	65.7144551113189	54.7047519471083	53.5770963582015	59.9976894738856	61.289905899858	59.4527519900312	68.7076322104506	64.8787909018081
PEA15	50.0074649219445	49.2298526770787	38.1327076547576	34.1403397368543	66.1101365092325	62.7517231818536	30.2063553709762	56.6669813397869	43.9192295429654	62.7807828907033	44.0109041090238	58.3647076918036	48.1099098787214	34.6977165541749	37.5418707354443	55.4552556442523	40.3246401346954	47.4485521601265	52.9865753375027	68.451274727799	29.8841304451514	35.0554894898893	39.1569806602877	82.6118223854269	88.2825279491088	101.25286768949	95.2500120126754	49.6616154325801	55.681678217715	51.8108965639932	77.1309393443926	63.399547221313	52.2477185806263	36.0968332538697	50.6992819863309	75.1214257387382	63.5501514449188	35.7089463480614	45.966252471075	48.7919092229453	38.9666050553001	27.454590735576	41.6307781050981	104.785520357496	82.8246779006519	70.0319281756246	47.2236403696056	59.8081996549889	44.680390609804
BNIP1	4.29767852541626	4.52486698766177	2.69532539597588	5.85110143511611	4.04119215452573	4.46201230977802	3.76637946000804	4.0653331576348	3.90330471442966	4.90882589356648	3.98719350051255	5.17275417657682	4.18317004611392	4.16028664950166	3.62053115605111	4.35996258419183	3.95120824364581	3.66628537321066	4.47539410184834	4.07306251733311	4.25099676978129	3.81987871259944	4.5289128674136	4.64443322045109	4.54390704732355	3.51507156162456	4.0362200153786	3.81580797014456	3.41176429489602	4.64544488878651	4.47006725604919	4.38182942955703	4.42121570440326	5.35090202606608	3.87372167362124	3.87046390327709	4.0242260532306	3.97481443255327	3.3699197121163	4.42864413483204	5.02412526450914	4.94544390295815	3.7900937918706	4.23490540989595	4.25159565002433	4.91244734279608	3.81993837188315	3.98135221242994	4.28584003218723
SQSTM1	36.2035088256679	23.3886048284866	20.1850817288591	30.7874286451571	27.2752917041319	23.4087338133311	20.2128503692902	22.8012053849755	24.6340096040432	33.0442207428944	20.6999396358695	23.4164726147627	19.8024895073014	26.8076098279377	23.5529356756095	22.8000850703721	21.6587677129071	22.1071473089198	22.267599697306	26.7860973534994	15.8764645481166	23.2303296724513	21.3981783369483	32.1766926947069	39.0495296969431	30.6230581378381	28.6285802862025	20.9057192897838	23.5111785802386	31.0584251482748	30.4994561845874	24.414276101474	29.5191855052911	22.8924359132572	23.2316912369894	51.7580166088033	25.4751791366198	24.3132445530493	24.5001556526928	29.7970510911911	24.143034381473	20.0004374570059	21.9032257105712	27.1959191842783	26.1325347437951	33.1737522066793	17.3792413091947	29.1745262127513	21.1281471215679
CX3CL1	24.0623053825132	24.7729151807586	15.7110964835515	10.5533942939589	20.1555651606804	17.0068981140066	12.1948816220627	22.1791222424526	14.8735208800742	15.4855544528747	9.2971093032176	32.7600914855908	10.0094968369022	11.2991104182986	16.6179524250751	9.11675729402596	17.7080015636966	12.016292296299	17.8963140241428	17.0700608408319	11.4138680668344	18.4392581221157	12.0126314985075	18.5646639629201	22.4010464943575	28.6228035938351	20.4320936308682	16.9094224042836	20.9145827566301	23.5295640116075	26.426056742254	17.7471812706431	21.054703006913	16.869896937773	16.9510549107899	24.7256995488001	17.2080946872405	14.9732877753551	15.5944248138353	16.1671082295992	14.1604624726745	11.0147389025438	15.9871522276732	23.8905284855332	22.5309476368967	19.5477181282659	15.6354276073734	10.5606318119805	17.635310291245
ULK1	4.48798282118102	6.70725278244164	6.85798273758995	7.14597179998772	5.94116939383177	7.08739976526379	5.66042170486201	5.17699287027522	7.62724608243157	6.34551523789285	6.85293226482708	7.51661740187944	4.0574090907738	4.71506249378064	6.72129622187681	4.40557289915542	8.23709734670438	8.57521416497924	5.48298641232091	4.63365094697854	5.3892699141417	7.08690840914019	5.78170280908177	7.47793533803278	6.57250453214286	4.8121334917862	5.87428081164673	7.23835774507187	7.66948013540139	5.64288123623656	6.81160018164764	7.23167110515494	6.51994054167784	5.49558655127459	7.96598358799719	6.55577193453625	4.0605386910948	8.00967654861848	6.48735151512897	8.0395090122517	4.82042226629764	5.50521872363779	9.53035064487888	6.21153017634561	5.62490579448177	6.69761124391624	6.9064133299955	3.45581981397457	6.81583872813175
BECN1	10.1928328225489	10.7219634563993	8.82416196162321	13.4458506542457	8.92218709117151	10.4769515967051	9.07170463908388	7.98927481966577	10.5422526750009	12.2090774722991	8.79434512834098	7.39037878515563	13.6858440119563	8.49716259893331	7.77614823201866	10.1508714863994	10.0970020077015	12.2836781550077	11.7931572558971	12.6358821581037	10.3961064166663	9.1279328105521	12.4385236913756	10.439325089271	10.4129022748453	9.53847362792044	9.16060154521301	8.80931818020598	9.72117642498288	9.76217643540242	8.51317529209952	8.04839640785647	7.77615423983947	6.39099825341114	11.583793210183	7.48433887062306	8.36816937581494	12.4015839634204	9.60222590675134	9.3484092229582	6.68495278813739	7.55163297372245	10.6146664737344	9.39390015383379	9.05572758364112	10.2800827859732	10.1425921885208	8.49240823646472	8.661423487915
PTK6	1.60942364921109	0.725012314416076	0.599003721104501	1.6765110898433	0.533333885792186	1.17308872333195	0.522410361420242	0.540858200485583	1.06949097031966	1.33486895864075	0.557156996125111	0.77753939327582	0.70459219786288	0.564541229913675	0.530067020853394	3.49935803817985	1.05158629303618	1.21423089412008	1.34929188739119	0.82694141712956	0.638027585643779	0.976329718965123	1.49069969767787	0.591690762788322	0.535141026290101	0.601849355312819	0.724304914738812	0.5537656312934	0.883038563270283	1.04234918349025	0.647936417610139	0.599328590637003	0.525186063857902	0.522702438702559	1.73464822220659	0.766614110235442	0.557288036683779	1.15667886481675	0.564911044292847	0.744552652144975	0.524887811475746	0.60978376579666	0.882931946466499	0.600288428395696	0.658851474685184	0.746197886465184	0.539167161744807	0.470068614596953	0.600553720564949
WIPI2	7.88799477257776	10.1234893495947	9.96270770324723	11.3742938171404	9.88114910371906	8.76515907349884	9.71881433282254	9.28376101709473	10.1228870659825	11.3680979908975	8.47393949848164	8.77400023259854	10.5920981249985	8.87442921306107	9.37791121160087	9.12632699102461	9.51953220640059	10.8439450963012	9.74267420510192	10.8125794772075	8.97248485911727	8.07243578119629	11.2509100784102	9.83381508414848	12.0899503113962	7.55116680887599	9.02894349820578	9.53218707479015	8.80799524757583	10.0848014216895	9.43962176713671	9.36334617650426	10.1046147355472	8.14427023144377	11.0611110743208	8.11917112693027	9.45049938857092	10.1628883660744	10.2791454681578	11.368263017184	8.26711123855527	9.1979311599188	9.64626063479137	8.6949580094857	8.58882285767297	9.36260167889862	9.7229618533178	9.1605023831382	8.78255391214844
PRKAB1	29.6656250782732	23.1452303070823	16.124386743625	42.3645011902871	15.4277778150759	39.9484734531263	18.3839106880945	13.2434858128878	22.5226488195844	32.7886210420668	16.8559111763393	21.4592266492129	33.4103407877778	17.9084332859253	18.3883081080664	15.4058054585577	26.1597568509169	15.2320241711165	18.3388533268887	18.9885637799901	18.7752506493161	18.1366088758315	15.5083920994531	16.5042858627672	17.173497247772	20.3644286129263	13.9072864381461	16.30695876221	18.2752489075051	20.2847222246166	13.89835523624	13.6557377255713	16.7335888162964	16.915107643465	15.0317513026455	8.22784017421202	14.6184810489783	19.111224065594	17.4356331109124	28.5257155227065	23.1667584112192	20.0753140156688	28.2791746564872	13.2192919899529	15.4371905367371	29.2213496152132	16.7384757226334	16.4427025639682	23.7961670789561
ATG9B	0.557604132976913	0.472868618769602	0.473359920964552	0.454963344574977	0.534375827690202	0.565134080556421	0.424927761375712	0.479845871355246	0.499348035137047	0.529165580368038	0.49328890147192	0.663285665066092	0.460062171158277	0.434460471590734	0.428185847415379	0.459523153476068	0.540228457449873	0.506507388672095	0.494270659842542	0.456612339549442	0.472540231686881	0.467190682590548	0.479481368649584	0.534497156254829	0.504249739228658	0.552382520795786	0.496707261163627	0.458297299743419	0.537192470271013	0.527310025086832	0.487879557613086	0.465431206898639	0.451543800456281	0.421417476989383	0.484015646568919	0.705518759401284	0.443961709888628	0.521987755412095	0.444672384882269	0.479688483568964	0.428380253245165	0.433789221095431	0.542173305365726	0.606026243736778	0.477812670826166	0.56824612486834	0.46584387630184	0.432839677258858	0.450259787598402
CASP3	6.62684655303388	5.46402754275549	4.21599387150899	7.51683332363209	8.31524926920108	5.06849460006941	4.72773938198421	5.4227967726549	4.49780464371528	6.25241443413718	4.30973488887562	4.36318767294439	6.12481558596096	4.99455669943246	4.41906568751666	9.05951328317245	5.24189837172424	6.09303234655645	6.91863827657393	6.05792087350619	4.22623224289094	4.69955814380046	7.29074222666312	6.47623086160384	8.67455990717633	9.07893532667721	9.52275460226797	3.87134669527306	4.84524248327405	5.20715119637762	8.82737201025546	5.7964059791953	4.35227130254154	4.36471914870727	8.69859554467733	7.85720031354182	8.00677228470059	5.11641416034607	4.02937712988599	4.31015395125934	5.82664841069726	4.44815666510301	4.43245578205409	8.0869503070796	5.6274030138654	7.02797701172059	4.63521256624004	8.37808946005111	4.0642782157555
APOL1	14.6993429920665	12.4342510666974	7.71520814178233	22.1151485715406	17.3504638712363	17.4990112911321	7.43960111826458	16.7629908761174	11.1648932879545	24.4404054999247	10.8726258212586	20.3861079684741	15.0113018638677	8.2725814720818	7.64432558641725	11.9249507100227	15.7203947192641	16.5030375363098	17.5071586386774	9.76600128580064	9.07868579802168	10.7161966833596	9.35511034329994	27.4868994022374	25.1841896311084	29.4677006901387	26.7568934855249	13.0292760955895	18.950115240234	8.64230697959303	31.6753685307056	16.8881863164549	11.2452302595196	4.86345070054318	19.3697328187675	285.882663363398	13.3425840455159	16.3573700226158	11.3823413489273	16.2996551323172	8.07775339283093	4.72949790207677	16.7226721892914	32.1752137186886	37.8362495016085	29.0757042641172	13.7918473877813	4.3338944028275	10.2077112193698
TNFSF10	24.6557597102307	47.9933163411891	32.7268682207767	57.4565778277436	69.3927141871624	73.6101738666792	64.26501669135	46.7014280965779	28.9369964320345	36.3024191603757	30.1685052956542	30.683615229417	40.4417652105864	46.1017872542483	41.5682382748897	19.6806632280438	24.1501253670927	17.9047324671659	30.0004189423516	20.4589883922751	34.2860960591259	28.6174244661918	20.3592688801284	68.3787421561655	138.839403094332	88.317523892759	79.5022279311116	30.2975823858431	16.4567674547864	17.1086983516487	51.2416452723651	39.3315512517416	54.3011631085217	34.2584857876389	25.5461768446882	47.6889226482997	91.5074334656448	22.4126202446733	59.3051918758106	39.2162919318755	38.7650490710663	64.122394589106	12.1269487137564	49.8220356371976	40.9975484372773	52.2584864769342	39.2577936630101	62.2732490433129	42.3929344162867
ITGB4	7.46728559143993	6.09592546503298	6.47510488609586	9.0951769412579	5.11363166318027	9.25978247471781	3.16186240659321	3.63340636900034	7.3710225434972	10.1618123278743	3.02202873259913	7.87225988849275	5.60146147516904	4.1877695853173	4.17350502760681	11.5624156329861	8.88929898698733	9.30083367537599	8.30780966873192	5.89646072882066	4.14250559723881	6.54038722923638	6.62322188013576	6.73914150037444	9.41645986023398	7.10613057810072	9.19629415049389	4.31651389370506	12.3173106266443	6.60330776157731	7.46423774991906	4.21338658702753	4.26365887365344	2.92121471203008	10.0016078974305	5.88856047397393	3.91690075217469	10.0094038785828	4.9302633731231	6.58710609336248	2.59577621437566	3.49758000327852	10.1654973686013	14.7401358837991	5.945215863411	14.5996279313753	4.11237454406501	4.91444225043096	3.06304739131078
TSC1	3.13767693935502	5.94091973093105	5.64440332826379	5.2155844034095	4.39245557163248	5.00551089729197	7.13871005596054	4.40580379410904	5.89462769230449	3.75223428993711	6.08932759358757	4.77051089663562	3.98953444703476	4.33551895539005	6.12090617936952	3.63468233734922	6.36065817895124	7.82084191975834	4.8570420131235	4.1504788247623	6.37939997530474	5.91380390770613	4.94700115766805	4.86785850532005	4.77890928545929	4.53594634138313	3.41375352412845	5.31178477034724	5.3696046589794	4.07152460199134	5.20158433309382	5.52631569264163	4.01766522408643	4.62331842574465	6.01786998485634	3.3382464382913	3.95274873888555	7.68208609276734	5.48300609440741	4.23903881321748	3.92355723254265	4.98672205652513	6.92909929630863	4.20821335792178	4.26114818527659	4.54569234457875	6.42436928401996	3.07877654075804	5.72728528369296
MAPK8IP1	7.05864921062935	10.5009058270003	11.6693420197924	7.8410765170323	6.06448593952828	10.3552062220393	6.2064382308262	6.84793364238131	10.8600402727128	8.26449076192785	7.70490836561526	8.99215359524138	9.17181264772572	7.28724743966478	9.55448872013677	3.44919506067497	11.110401639402	8.97557360784329	7.18956090265853	9.11440554476797	8.93147918443341	8.68575726248257	6.63781028305079	7.67460817326862	8.93178646264533	5.14607930882523	6.99508302319197	9.69921845263489	9.26073645747108	6.82638720104719	5.42453003837216	7.02671255695212	8.96659563685069	6.3780037614379	6.8212285306224	4.18733172325108	5.52047466175236	9.61671611502775	9.90205466261253	13.7568398207634	7.44626000351746	6.28315256429615	10.0992341600526	6.01910112454611	5.84399037622016	8.802406561814	10.0384582543201	5.86355172581362	7.78225680957708
WDR45	10.406749230518	9.03278747129716	7.91397966587219	9.77571039927341	8.93190104015911	10.1696621505567	8.90781963264883	8.82368062612277	8.34192406652855	9.82898403064897	9.31213354573577	9.01462824977247	9.76767644765169	9.84522768820196	8.21749152104276	8.5993307332955	7.56973147497748	7.14885823435505	8.41216459698809	10.7830525630845	7.96579791029212	6.81060876761298	7.50144126899295	8.82703940157969	10.8266449574571	6.93401779286694	7.43770373163468	8.06830979461298	7.86875225453129	9.92290763555701	7.9198785418732	7.54562715713547	9.10836504021082	8.6965984566247	6.84581177027605	14.6674017461666	9.82913973725647	7.59090774089334	6.99631074319067	9.90200392358759	9.53853390860577	10.8645933892844	7.7701520421436	7.72374849894937	8.63897492932365	8.13579822263522	7.73484503679816	8.82725605989327	7.41148963712651
EIF2S1	9.8804947849668	10.1898115875687	8.5014657820328	10.7682581203524	11.9658842832713	10.3098131618092	9.67834285812495	7.85699740784218	9.42129814511524	8.41820683335861	7.99579129365946	9.37485004258903	10.6275189858585	8.85182527273087	8.04065112734288	12.2149224339717	8.97337032020388	9.43194376285678	12.2566606856964	9.70576993955081	8.92347501002357	8.1687906854193	10.8771994362642	10.7747428775277	10.7327826277198	14.0720957739785	12.3836568355896	8.32635668342328	8.80526562272123	8.40580598807847	9.98644456469426	9.64965036345584	9.51253787933438	8.98169443031157	10.2107518110083	10.1044635404424	11.1445509136476	11.214286635559	8.50729878585371	7.5403685189716	9.555432636776	8.40917046468237	10.0162945504164	11.0101255991063	9.71752601248987	11.8841887190554	9.11734639534563	11.1809933370491	9.76044180592774
ATG7	3.46617518454132	3.77855577421856	3.33396064781025	3.85148307484517	3.32617883976687	3.78629705514751	3.12272106017646	3.05173558030114	3.53652398043867	4.07828576115825	2.81779873896058	2.8752620103234	4.29127920012055	3.05957101057112	3.20288477435741	3.97634195912325	3.31983547147069	3.20724191893572	3.48819228263695	3.60496467173565	3.20070282951243	3.19981028284689	3.69025400285401	3.61807896562222	3.96385341780634	4.01475441048471	3.87516074981725	3.08865495368872	3.77273914552098	3.54389669793009	3.60154894530835	3.10470540314858	3.35074077347789	2.92787764425301	3.79508935053272	3.19331142890837	3.51389330295957	3.59716205450539	3.28406187336193	3.05278358438679	2.95305192497703	3.0525982396309	3.36665703566752	3.42208152412298	3.24608501322126	3.68068258592365	3.46627208084553	3.43779280829586	3.05207236551385
PEX14	7.43415331554631	7.43655017835435	8.1251029010019	8.67185933226206	7.50458095553792	8.13045819748949	5.44360803914013	6.5569075401823	8.0747655617819	9.88288570675532	7.00966649333209	8.15363935314054	7.78450362454978	8.2341828634004	8.88063176853986	6.4442198818815	8.56147652693079	7.79101299952964	7.82499781900201	7.59765286269747	6.55036000615551	7.12000029686286	6.67742684028132	7.56491155349346	8.76520136824548	6.38292075147257	8.1150897251053	7.89916969913431	7.82459906626876	6.95476925968989	7.81145750932753	7.51364721933869	8.94536084814911	8.55946360928438	7.61019159046109	6.09745679319419	6.41501119763528	7.26510501484676	8.31737703135866	9.8502900720397	7.08345925867967	8.31179836484032	7.86694950290498	7.78065406543958	7.26836864644501	8.39266241109432	6.59331220165462	6.1752229949482	6.70260250416541
EGFR	7.98021603495551	10.0270839201807	9.17545037640516	10.1411423417199	6.509592155034	9.62752004875389	6.1279011099966	5.34162006593028	10.913233746274	9.45879633739374	4.24748212087127	5.35915967049501	8.88468151204701	5.38797267772881	6.6985217844648	15.7268981447364	8.3491290083811	13.0347766210463	11.0941773782761	9.64798534893029	7.03729016417072	9.91506651135397	19.1749111571082	9.3400241227376	9.09883249260962	10.6110962969037	7.22269405155091	6.22412689097546	10.8150018236619	11.6920819264601	8.64822534286348	7.34115659838858	5.47681451468649	3.63324752906057	18.9027202898493	22.0224000348503	6.21989389691433	16.9547486245443	6.49565766069394	5.20791107125097	3.36806422488215	4.65908071433956	18.8411225496051	9.84331950313282	6.45796327859123	8.18593219115797	6.97708017765806	5.35068207726279	5.10180776212409
RACK1	83.8630425734858	95.4971186411863	80.0636377309087	100.996386964783	108.170854028672	86.4821589294635	66.0081065618248	83.2097731018001	78.7815047566324	135.187217663412	66.7038496971132	96.145381896728	126.724747499245	83.390927178846	76.6271243028119	102.049128098638	80.7208946918187	66.8106098331856	84.6977448207975	121.966154764892	68.0985317114083	72.6068036425692	87.5011738377286	100.043864669787	132.846268910971	113.035777285235	112.156842293913	74.802876883731	92.4289152154228	99.9001706546876	102.965487664287	79.1074954850863	103.979697186605	91.8874249904079	93.8506806560718	334.95309100569	101.252786769272	62.9382881521094	86.9669086597331	107.399061520004	104.323391155433	95.0201828294559	68.0531038428568	101.579209489815	94.26706760341	89.9358700294206	76.1535431022802	138.484911468125	71.3862459609756
NPC1	12.7452805725605	4.81995129066433	3.54386526480131	4.69192560837535	5.82892064613058	6.47043244176102	4.59369751626225	3.50682337277647	4.99337237681749	5.36208168559324	3.79126677310025	5.08032368521461	4.71786298032171	4.00983114752497	3.88707530352582	3.13910350071019	4.29537493811951	5.83505258410209	4.8704850650358	4.23862051688781	5.07746099774103	4.35372405397088	4.0831436712836	5.26035106698053	5.78882813589779	7.81305767930734	4.89439904630759	3.92802917846365	5.56224540828254	8.84898915021837	4.61172649310469	4.54702422992185	3.79453202309246	3.64906740134245	4.0838085739432	5.76469578283406	4.29555615172565	5.0577431562347	3.49051712534411	3.66441893273369	3.08601288218009	2.57904469048874	5.63427371388028	4.87782337876945	5.68328857065344	6.34867410060731	4.79434892851075	4.08542305711099	3.99057475970304
PRKCQ	11.7641750083076	15.9757398170056	11.8863526678556	12.8202179699161	4.07368303662541	19.7277859926501	4.01516088554307	4.68246919167072	13.6779940211635	9.61696514295935	3.82997806792561	14.5610570941111	18.3545800466471	3.52950586191068	6.17720498065829	7.5753815383477	15.1421621215414	13.5394532828821	16.2061714438119	12.2076940080842	10.4422932515717	12.5861657777013	12.5074138347059	4.43587635752162	4.4546175696392	9.64215525963515	4.26465843043672	5.17061206364371	7.46960346349335	13.2245719960756	3.08278472635198	2.94293540424334	3.55424128699859	1.89766598025121	11.1945958415796	5.5457215967895	2.96332131778973	18.7453345891049	8.1128066401125	11.2040871096905	3.51079311318057	4.11001819771595	17.2008509363341	4.79162176862356	3.17996767464906	8.28537569126054	10.4284510173115	2.8209362672868	5.62766480824006
HDAC6	8.34469053141239	10.6110515239405	11.2386850968397	6.97688235216266	10.997467382571	9.27921767617233	19.2644304031029	10.3457504867683	8.26375247154443	7.45275736995081	12.1500575003272	7.48912758812741	7.80804650106104	16.8847823305777	16.1454631038163	6.5770862492091	8.70158575162281	7.12256080057763	6.89186779948161	6.10876119602978	8.31054571115673	8.35877680082137	5.91288798176112	7.53897303178904	8.62708195114006	7.42477730643212	5.63884020803225	11.6714939153341	8.25624732166317	8.88902252595003	9.83138402967297	11.2345387246964	14.5946583357407	14.2143271630058	7.54686813029763	19.720349287752	11.1473165138391	6.49125950288612	13.4596806572137	6.49978835517022	11.9701412515676	13.8310984179732	9.23013926705438	5.99689570620362	9.54400577784081	6.97709319079682	9.47945341569592	10.1540074871419	11.2237840835841
RAB33B	2.72167389520226	3.16764196443084	2.85445513263141	2.60956845150674	3.76362871609909	3.0062769959148	2.65594797096549	2.82708587523816	2.74742748761119	2.69649097657787	2.51644095969128	3.27902654063938	3.06246168345977	2.46196326206445	2.94274238349051	3.83246209188563	3.48868941667941	2.7658794841712	4.69953800482963	4.41422432333673	2.09563388292809	3.2824802950925	3.91700185756351	3.64019574959151	3.28313149130911	4.20893940930151	4.81738183478119	2.54504325940281	3.45262212111482	4.03225118935528	4.05695569339936	3.29519068410991	2.50559944240671	2.57435307431987	3.83681398190645	3.73019545974352	3.34600988581327	3.07623633300441	2.28942784495117	1.91167672766981	2.94999940685468	2.81699964746646	2.96640603242784	4.26780735069641	2.47200652312869	3.77161551171521	2.98588751713779	3.98267825573588	2.65160847949174
IRGM	0.378223042574713	0.509743849124575	0.366490997788461	0.541504359141345	0.413396892625247	0.497550865097983	0.366947116358106	0.367465634604767	0.546633504573774	0.615575620779312	0.389027769814516	0.370449471150406	0.470189212070599	0.364934945119974	0.353496736375157	0.353496736375157	0.387633810943275	0.371033607539359	0.37614445209158	0.407228120668175	0.400300690390128	0.404306063396703	0.418974976819573	0.432952090869459	0.465726126320064	0.376104838666838	0.447797548055002	0.37066604193972	0.395194533995372	0.38015098960836	0.411310491892634	0.353496736375157	0.353496736375157	0.369462659179126	0.382687714468458	0.520037717783981	0.353496736375157	0.627567024073817	0.368598329588126	0.387303391211409	0.376170231938193	0.44159689261162	0.394675744698921	0.434972757008761	0.496071033637984	0.468245002049602	0.371750325422959	0.556052966613352	0.353496736375157
FKBP1A	44.1783067595459	47.470822634393	36.6058786003717	51.4142923379576	73.0890133934879	53.9058080425895	32.7611422335684	46.2616054265485	39.7479921506234	70.081749044356	31.6480157228561	61.9031045696566	52.2617772268014	30.6545164035847	31.5202456143069	62.3832635533686	39.3564671798604	42.920572276327	49.8455346354338	57.3996997255314	42.0800512098673	33.5366019844759	50.2482928289359	62.2197161819887	88.1076280480569	92.6995489408477	56.6686685863841	32.0911482095944	50.2860936558027	47.0423502058846	57.2442270920288	43.4512417955048	47.5431859000677	33.6852732031863	47.6294041720847	108.106745283919	54.9235846770715	38.3073679996079	41.2389634540639	59.1309365249925	37.9258357964806	32.8296094542657	37.6175305586177	63.3592487532059	60.2572718025256	55.7411343499781	36.780149508521	52.5610172281342	38.4919879557704
ATG2A	4.74941839960221	6.62435933139559	7.14142078481081	5.34785226449342	5.45054001000922	5.81995392193864	6.56929303425726	5.10375804101221	6.65184011489138	6.98281021217326	5.16102775999262	5.04688692950715	5.28046904304244	5.80594571637669	7.20376230315883	5.80800289501716	7.28957673286153	7.24655607357589	5.90248713999428	4.73964093163491	4.92674271571042	5.94910406019361	6.05060295658044	6.06255807226244	7.83800275083239	5.29337112686292	4.36888213488681	6.39976350133193	7.11421728088973	4.99864605258105	6.09845287145327	5.52828218091787	6.64881727930292	5.34190593712804	6.93747413821459	5.52608872893021	4.32424914103617	7.17589239661849	7.36332005864146	6.21672419022008	4.49045531447483	5.18153410755888	6.69960593945652	4.9062193596472	4.96928901343026	6.71674768519827	5.5709717439521	4.45473875910447	5.13458057408195
SIRT2	8.17806140012206	8.12909911209355	7.62473602825148	5.07346957541326	7.97873958715478	7.32751283274031	7.63582088946413	6.90897509190897	6.40419695400663	7.40020936292554	7.39384609415818	7.95604307787419	7.46947444448712	7.9753601470991	8.01044167594854	7.90068447125283	7.35737430406304	7.15389002798492	8.10751942817491	7.41976614809116	7.22672063752417	6.48289201355867	6.66138899280361	6.9275777134418	7.47027300123947	7.01585638474083	6.79997377050746	7.05225553223164	7.547066955904	7.95442689394076	7.87434114501236	7.57869455927015	8.89307132082983	9.23706120143121	7.31725956879831	13.3369697692727	7.36044102259332	6.29135566356736	7.9060206638746	7.09662070215059	8.79114447698624	9.16731406336111	5.85514171080062	8.08088167834115	8.12003627475822	6.64649129300696	7.06136168522111	7.99738348606751	7.52968543747034
PTEN	6.33735368737174	9.28512313569399	8.49140245612926	11.9554650182425	11.2834315568053	8.45669052134929	9.00515657049936	8.85719153260482	9.21093535200569	8.14810606069444	7.93067370521101	7.86242041276275	9.98867471593092	8.41204588181615	8.46491755857491	11.9525128580979	8.69446748843862	8.85696745867001	10.9126589272569	9.87693463254601	7.57078958126632	8.93097172487594	9.77702433264908	11.3258010927886	11.1770475749784	14.8160507200764	15.7292974851024	9.18551656290197	11.4929506436556	6.68484523964279	11.3841554775274	9.91623274712496	8.97827997125209	6.88527489284632	9.96935821318348	7.46156980897823	11.5585395854469	8.26568004378825	9.26868239410676	8.26479526786668	9.03215558291783	7.39174706921897	9.77083208200263	12.0548103635958	11.0896667735949	11.2205167840142	9.1366107995381	16.4939702239078	8.58303381918629
PINK1	16.591345392309	14.8947302181024	18.0265079849484	11.8524626442288	12.0043515384164	15.7141133793144	13.9795382178195	13.3782467492282	15.5358406825166	19.6868646051253	13.7218485219296	12.3512479568975	16.8245579175766	16.8972355698159	16.9511419777262	13.286154233369	15.7322426051413	16.8785752173073	16.0450856765275	19.0059985249383	12.0141889412103	13.7771923540114	15.6017789879033	12.7230875894681	12.4407245798491	9.5372423307312	10.9773748127669	16.5109709263416	16.5385452315211	17.9215889011893	12.6548662434666	14.386881344201	16.7249885567832	14.3738161099272	13.9868072208623	13.0016426772771	11.1776209820672	16.0341035239289	16.4048814708574	13.8523701025967	12.9874076296926	13.9815857377955	15.7529138828598	11.1574161293992	15.4615242976644	12.3847239219729	13.0199121396085	13.8156084263744	13.5648781950415
MLST8	9.06870848334317	9.53094707470527	9.02950907598218	10.2442066518007	8.05634619397656	8.24304812327339	7.04834177092139	7.18547692332247	8.28282247883505	9.52364455181439	7.7719819325068	9.69518942963027	10.1008801859193	8.47651481256535	9.27706358644931	7.80008483215486	9.72638514029269	7.29652625625365	8.59409908501222	8.68933986265895	7.78748741799777	7.65791698584733	6.93375202035307	7.2526765517102	9.20540375721985	5.86817650061984	7.26652925641912	8.46526024617588	8.24878192588924	8.47835136585312	7.77725057985767	7.66070660617136	9.29283518449789	10.5295339031478	8.0388823190763	8.76759535881983	6.61035384070503	8.76113109746029	8.93012349876549	10.7752878503883	10.6278800557811	10.4448968111708	8.2313025296939	6.21736266570771	7.52705985786436	7.83139714317539	7.7050515785942	7.75799550658642	6.86579497322497
MAPK9	5.43162576407113	5.97624579897788	5.60061897420477	5.69156178798838	4.99052234190087	5.73529619233563	6.05096372374487	4.42285867992417	6.05121576843536	6.28373991982612	4.80389907725883	5.53881059358357	7.58622218991615	4.36782160738287	4.78936649230914	6.94686852931472	5.41619525940581	6.61845929367159	7.45199228340717	6.59796759341215	5.28755033265712	5.28525295324096	7.06461108040949	5.84960381974292	4.93252031236692	5.37446664146025	4.62362493883629	4.76678528646868	5.41157628597984	7.31374804925288	5.08743963273991	5.42726799635238	4.63977753893297	4.00820174028359	6.5046333713873	9.44434252723568	5.18700987371151	6.97003315464532	5.3715487315647	4.40759350312845	3.93903511149776	4.49015339828767	6.66676708114548	5.17518243147588	4.49380230315477	5.19410678543066	5.52070241057746	5.14350992975863	5.14334883220562
RPTOR	5.00899563293275	4.90128538460321	5.45997685159437	4.70880946663289	3.8086438475232	4.59640939990948	4.34306215187245	4.08410526500145	5.52099509677849	4.81019451626622	3.95194318078778	4.22084137675888	4.39536751310393	4.00685388275388	5.40001067935249	4.61884023709824	5.43442803210017	6.06365713731947	4.36936630578672	4.38196406504272	4.15530610459842	5.43314727642362	4.71489600866066	4.63484692857148	5.05203548901139	4.32554836166821	4.05355993329997	4.63486497486723	6.15134104958318	5.16082948451507	4.93291142469142	4.51900728075665	4.77073753968013	3.95260127401091	5.87212808126858	6.08764305065878	3.6605089832123	6.24114189673847	4.94578419420751	4.65969128070962	3.19932388930456	3.49123131742894	6.15466322721646	5.18701592736387	4.32924760061833	5.42074014048792	4.60243570683232	3.39055653308347	4.26723042398582
CAPNS1	107.352871080424	94.0171391735421	77.8602732489202	123.887243175139	93.9412118770845	104.070722669402	63.9187045422883	81.5141321672214	97.1604657313237	126.641440957853	70.7016595221305	120.282194745977	110.701257018111	75.8168037464281	73.7326130289985	115.456057531333	83.9781013084777	89.6294554604199	90.1414260206561	90.6958978573615	83.5378976312765	74.2422346746215	88.1399007584011	99.9338054810751	130.847776997149	92.3378222442877	86.3001608594038	74.3709119301489	91.8442980177098	105.877755193061	94.44637300591	68.1802268832292	87.0258025605589	70.3407625465535	83.4675644144498	112.651037115776	75.1929539253563	90.0198202388834	84.7978227142077	105.81092759501	72.2065859939033	72.6026579574518	93.7958237575473	99.5984356586267	84.213121798268	113.269782420356	75.8666630459525	78.7226686875075	64.5612178409101
BIRC5	1.32213797489614	1.32021486082497	1.23775741244999	1.31141139797925	1.42298319304213	1.41104535065274	1.22271939252221	1.38560442889298	1.20006455879029	1.59360736490986	1.29605300768956	1.21308478245547	1.425201582235	1.29524194229376	1.19702703955092	1.33252056958088	1.21204905222669	1.23537481983343	1.22742545888974	1.28242792583258	1.37388421002338	1.28136576720828	1.18450468367065	1.45355776726024	2.37352432884704	1.56708662491232	1.8153413592415	1.214109603343	1.80992765028638	1.20953041205081	1.44264959018186	1.32435439252131	1.48444801763147	1.28396654664968	1.48632145758517	2.07160474237147	1.43526132801557	1.21480372660926	1.23375034193745	1.30224852773126	1.36638156876556	1.42714160484625	1.19781731899016	1.4617134292921	1.44373997977786	1.31918504529928	1.24972642438578	1.57367332276141	1.20178416952173
RPS6KB1	2.93669029974198	4.43282044127995	3.90698183854984	3.78914402959394	3.99417650495656	3.93300674875111	4.11964660265941	3.29724566311743	4.2834864215734	3.88481903544841	3.80377678366969	4.2392716379037	4.25660854556864	3.2075450390521	3.47486182600823	4.28498187880201	4.24372437650995	4.59541830311006	5.14961567994361	4.30622378900843	3.20985085521866	3.91576050983653	5.4319315450683	4.62241048317906	3.85146910488948	5.07686050540257	4.44558843518418	3.60437255702183	3.90322983719735	4.14644097777191	4.19188184683973	4.34552479185436	3.49339541223531	2.90246424281992	4.88359939378501	4.23495509791002	4.02069651866464	4.56160276896937	3.93732049607281	3.28902935218778	3.23220161445339	3.23801960661153	4.16276173450053	4.65430580399157	3.69225209830545	4.32146392131357	4.16061230796497	3.88807622187021	4.00408862871173
RB1	11.5098141541789	14.0125030487215	9.84329246314859	12.5512665499073	13.3337861441582	13.5824931234873	10.9305386784669	10.0100542889551	14.7621704517733	14.116270964224	7.95676411169815	11.9764127205621	17.8180018825081	8.76491635999142	9.48324656283948	16.5698555683482	12.5590411637215	16.7530680184721	21.727133261526	18.0231861905569	11.3397347484441	12.6110521095112	20.3984750255444	13.1134462388747	12.4862327554226	16.7938687037041	15.8889683903495	9.33531893565988	12.3592447448703	13.0858839521035	11.7098861459018	10.3629227212512	10.6467565899926	7.95566103960435	15.5257371486622	20.4737013827416	13.3318058370222	17.9486513396836	9.17460774372254	8.83524116476401	9.14923072919351	8.1146995021661	15.9114435260789	11.3384630559363	10.7619966690083	14.6159138998258	11.1977293173964	16.6510013616739	9.86842057554652
ATG16L2	2.07178078796104	1.89146326177288	1.65598025920091	1.75070136158406	1.82672109200971	2.01041883800701	2.18149235788206	1.65689524177059	1.85397181372519	1.97511028093859	3.05276048039238	2.50635550355786	1.72529652220269	1.85400385301712	1.71197279637653	1.7036340583943	2.49270659754605	1.96525526483803	1.86140278729217	1.63156686825747	1.85991147001756	1.82143237354098	1.69867727257826	2.06985296327506	1.99854082934693	1.75132715228904	2.13463006890569	1.73401214098381	2.06487829506353	1.94629086333298	2.20479134029102	2.06679597707831	1.64920026071256	1.90213487932663	1.94734038298755	2.24195795276173	1.65535957242965	1.81564024701147	1.75950284380481	2.24672888274329	1.99920024268094	2.26976507776215	1.92841864776051	2.16624335002303	2.04210428204118	2.07260104040332	2.10653447851288	1.67196630116692	1.97182331968473
MAPK3	19.5962110070361	19.4338792600131	17.6581246688927	17.3420064450817	13.0071374613879	21.0194207120749	11.1885850161927	15.5624067262739	19.1736874360063	26.7468209584206	13.740787879907	19.8713601133862	20.9347137027376	12.6166545024824	14.3791786318491	21.6705395191691	18.201905654756	19.9095321619117	19.8929178428358	21.8687447032307	13.3164444183659	16.704420837166	17.5615516162334	14.9368055247655	16.0650363389412	16.884863929609	17.1757888336963	15.1668688514974	20.1854687851276	24.8611872893286	18.3165569914554	14.9813800981398	17.6127613520922	11.8163330887905	19.6747518181336	25.311109331378	13.1661066486387	18.855749461066	16.2329264491547	18.4857136182742	11.5047600520545	15.4375577379614	19.8200490004463	20.113778044776	16.3312093363996	18.4993226411907	15.5811675261699	14.0437752442496	11.421817347738
MTOR	11.694506929154	10.8056990740524	11.3210596382301	8.09457645157453	6.51761630314393	12.4379592575045	10.034356444942	6.98694616973168	14.6695202870089	9.15380662110443	6.05606034742777	10.2742424394866	12.8729949758696	7.0772950903136	9.64411518068845	8.62857878145588	10.9011802829584	18.4155347931237	12.4224691167659	11.7128816225032	11.4552889178557	12.1070764916629	13.3567246261422	7.54590522821196	8.81608804219985	8.43570937381308	5.0388459054355	8.69575988467134	12.0262432622223	13.232723035232	7.77895138132663	7.37981836694009	6.9686317344255	5.78122524615722	13.246453840208	5.65500711379291	6.42492174729835	19.9414020380608	9.16073855677053	7.41242145696343	4.59902144494874	6.23484076035964	20.7433633724804	6.24246245850291	6.99037705448922	8.83972431305377	10.5798401229591	5.40224222549591	8.88437676955692
CTSB	56.8955182595523	70.070657142533	110.028920664698	51.408786513489	162.938527400706	51.3203584531047	246.381332552805	128.617989076175	50.5009977864153	57.9729644488937	126.203522724615	34.8349786215112	64.2283241020995	365.196766503903	168.888674650401	73.4421234953119	44.0186561209757	45.3060983520331	56.3422162147947	47.9168843030487	83.9401425920059	65.7880045954514	35.0063787915238	102.457342661366	144.956187721128	130.84476191111	111.335409003417	128.391685111865	93.8545616864533	43.3208417249298	132.7629117114	123.078469031962	204.323173550454	238.969970621498	69.1344599102727	273.825519016003	210.374524341747	36.0559145209096	165.675913530565	65.6503649079016	200.77288078318	188.598572798814	42.8707574106627	58.4614857668801	137.038944923266	56.8889008566525	82.6358755530404	184.335928188402	136.664228385187
DLC1	7.17918472967971	6.71485661998384	6.86862531284666	2.46736543951074	8.58924309074406	6.18580705032858	5.3529640519793	6.93341348900196	6.47949056998021	4.82850981670244	6.79013961922067	8.16502746918615	3.19534773242865	4.84926236678137	5.42267790837234	5.35533918025202	7.02068318652323	8.30423646174363	8.30850458282863	5.33163911870708	4.01350496333998	7.5192704543859	5.91286266479642	10.307980993449	6.20093380100664	13.2150670317245	11.1686127511205	8.28985276316359	10.1313408400233	8.83042044212591	9.55037695195124	9.40195274288069	5.61308430925711	4.22171711139423	6.86023792349719	6.88496500051283	5.94689626889286	8.21594937952729	4.83036628155839	3.86844584796217	3.10849406949736	3.08418266347031	7.46633194540167	9.1269489376479	9.48590305793176	8.2751643666078	8.41824880938122	4.98901661227362	5.0554169038189
BNIP3L	13.171377550471	30.6713266596059	22.3991733244719	19.117533897837	29.4847488038882	15.5088214769149	32.6866523366957	24.1413960606038	20.1397077682093	22.2572232433186	26.368147611793	16.7892112832389	31.6999433836282	32.7840597688859	23.4399563993528	37.4588678192135	21.1765431990331	22.9012791411224	32.2337008093842	32.2532086427443	18.9044622143855	18.9605524052754	27.6214658628093	30.3701972267684	24.1289007819872	28.1267791478043	28.6264000855308	28.2847747088696	27.7347039676012	22.2061974213678	28.3782721407714	26.0018894887951	32.6205795144313	30.3705479306849	34.1207892907751	197.457738748659	38.3226654266451	24.9277253374759	28.8779056109372	18.8564472900728	39.0803401496966	30.5584044577537	18.612667265634	28.314236244015	28.1558105945307	22.4894858445618	23.8518679133263	44.3514148874849	28.324741020103
CANX	89.4101791851247	107.579000565973	107.369330681926	108.759514265485	148.06081156846	117.752339642248	136.823498522825	121.652076146519	104.932788533661	111.316165548256	95.2098039939569	80.3468730896064	116.695979077427	130.56838731444	120.547384052688	110.623155300524	92.8688618915406	104.967877810531	107.900994696742	114.014530754737	128.168327936007	99.0669819690213	111.890472147774	135.764102261456	153.748492442668	188.856457856164	175.849092964546	114.717126171679	105.275682615604	91.7196841327651	116.451695673587	108.209656314188	144.918797815199	107.02272253248	94.7085875402446	271.601208824218	147.714518404164	92.7245557457728	123.059411138735	108.179467617627	110.336313766945	95.5377393377102	93.7725553528214	126.11287701675	121.505882514535	142.276445554013	108.565412141083	154.429353057513	118.991898081823
EIF2AK2	4.61778288060008	9.0934898861374	7.54488221167394	7.35349595301652	6.66330992031029	7.4412295330701	8.29038005218778	6.52095049899725	7.84201174867037	6.20821627021499	5.39009982197095	5.92832209186699	8.87079223414631	4.78604453430061	6.90228102887971	6.35926199170866	7.43973705736789	9.09744305064565	7.44222924549272	6.59743087294633	7.04607783932032	7.9569556205891	8.88544909802576	8.73059160524264	7.84497465799828	9.79599394899455	12.7010874966604	7.25721356581948	8.32047844249872	6.14535147681324	7.74177219439207	8.06072658918797	6.33527207700765	4.98007624239607	11.5864683422789	7.80106829369435	5.76447035210549	10.026692502425	7.38628816804911	5.43855949471922	5.34400729882821	5.0821716408481	9.17387730192198	7.7433161357366	5.9500374094822	7.59397071656767	8.60464346864427	4.48979209136792	7.90756279913827
EIF4G1	37.4923866007451	34.4358239102843	33.6015140434383	34.0188391631665	33.8166392698371	38.7696572118474	36.4362151102577	25.5400457452181	39.7260416745427	32.0340496751965	25.3054937492922	31.2471400854428	31.0238019158294	33.487935728054	36.9967636655994	26.1687150250952	35.6576786068207	40.5294753994527	32.4843400810643	25.9809063451297	27.5805161824045	32.1447540736393	32.0629900803027	35.5293934464889	44.5016040668904	40.8723840533943	26.8280099800123	31.7514649683883	37.9060796485339	34.6695580122701	34.539017823005	30.3938214172704	32.6249180570593	29.0359630660991	39.3415076875372	48.0006244681264	24.4393535525918	41.2522980182844	35.3871602651351	29.9229929024475	21.6881225043768	24.023661424255	40.1523117764389	32.891564683528	32.9588413887884	43.0613383163232	26.9377325972771	19.561148109321	31.163068905409
HDAC1	30.0977385058372	24.5197336854324	22.7717251971292	42.9676480850204	19.3313894971152	33.6851525315517	16.0166682948676	18.8204667669812	27.2541904367282	37.9937949583424	17.6035141816227	30.3613719214098	36.8857159026315	15.4926628505643	19.0274415398709	51.3727235097471	27.2478857299611	28.3200039259751	32.7945337560944	31.987319439141	23.2436692440669	25.1534288980969	40.3994281607386	23.168556661837	23.2959350588413	27.3170530734375	22.3967495864871	18.2916389301681	23.7322660623033	37.7509080235575	23.8358970566237	20.4233184439359	20.5511411793453	13.8243008761617	36.7430515620413	18.341433152635	19.6700571751749	29.7857139145588	23.2355111311119	23.3604241984147	14.4381111066249	17.2582810530991	30.7463363608624	23.7509969781476	20.3123748349388	26.0319503720878	21.4423151617769	16.5767743181668	19.368612048935
SERPINA1	276.6063622797	41.8875546881626	45.725609249295	102.876642311008	131.180862985118	43.3322585930244	49.2342317506591	26.4124389692524	71.5046603983518	64.9010113456395	7.12164826018238	5.25811466997152	123.244058225997	61.2244422411051	60.610965006299	145.736459777114	21.6816402921535	142.341292122608	102.548854216063	54.0725144069382	14.4197387631482	40.7082833921867	64.359049994708	36.8382943909744	51.2587050202095	220.296659042704	32.5826071774856	40.3930099087376	77.8582176989954	94.1856961109928	20.511121693764	26.2663507039336	52.2136860077221	93.4141060460175	84.8223602810682	799.153179917888	58.2148007483752	70.0242772052005	22.44818921245	61.9150811802198	38.9179196281161	70.6406862102538	90.9903492727717	13.8439113801253	13.6341481816382	31.6448254244395	18.0381967429718	32.1525607192473	26.7656069933678
FOXO3	12.7464337929403	10.2808646431468	9.98370016737045	11.9990337654861	10.997311630353	13.5837987971802	9.2380092441022	8.46940654153739	11.7230108778997	8.15455622139178	7.79290655115334	8.69205674515197	8.94309981478307	9.00840052428538	9.69947837366668	7.19167847810911	10.61634137582	10.267690193392	9.27439175866571	9.30049282379615	9.40221869713218	9.92323905753794	8.28270929149147	10.4848917226162	9.55588252071725	14.6870262418848	13.3245409871812	10.9755174534716	16.7724750914479	13.849108963533	9.66653126851052	9.95502879334442	8.60409819012649	8.41221449315209	9.77010263629726	8.58195338175859	8.47347056976077	13.1665574629001	9.59138545800561	8.78632361723748	8.70812087589354	6.12477616159442	16.5226003626377	12.9465885288069	12.5084269046321	11.2183520030012	10.2863602903109	8.3536976582034	11.5047607735509
CCL2	113.380574295494	16.237657610654	3.24438538165025	13.4869209883923	63.5758876011878	22.5394462478036	5.74790960992348	12.4310538005379	20.2811512325205	44.179026521996	24.4347959608695	19.9886785614942	16.8102711485251	31.7239007683097	10.3492689826765	12.1205342530329	19.4917426386068	8.34403759353917	34.8841640623563	24.0177404459316	7.420515875959	49.1285221491933	18.340304402671	92.9271731073918	60.3611919503737	76.7069005048601	82.4256758559754	12.2060592935921	23.13545710548	25.4137641920578	85.8677343089998	24.2402368802462	14.3101299948127	12.9297151334438	20.9597505706055	2.36067295725129	37.5832445917245	6.15884928400197	8.17314098955585	9.78341461684927	6.24670515170909	16.8937916959461	14.8024892146706	46.8164847274713	25.8342231739483	44.9835840244909	18.2822580867325	12.4843016612837	12.7551023760713
SH3GLB1	12.5410142339846	18.0616543677954	15.2274702921952	16.6831663776099	19.9171123483375	17.3922335202426	16.8823314609257	15.6926436116745	16.8491507915992	15.6478919871492	14.0352737682958	15.4817662790289	17.4223747815707	12.9035455948043	13.9380043315145	19.6211903597624	15.4299824399352	17.3103113558993	20.5439093548704	18.2160836776931	13.5083127213715	14.3992449411186	21.3317075254888	22.1355698455543	17.5625074891386	24.7362162600213	19.7004001822417	16.751592346207	16.3278900574156	14.5730697066944	19.1275272952242	18.4922472332428	15.293799789263	13.4415076446301	17.6967457775876	23.3789439919644	18.5739342046921	18.6334328222691	15.9057322945654	13.6011773807487	13.7192279814612	12.9625923629116	19.6786953428878	21.4179051497038	17.5065635148759	19.4964477207637	18.3535948109623	18.8213164421491	16.888538107833
CHMP4B	83.8413561198834	65.9917165697745	60.478152586672	88.7142181397823	70.7583318864594	77.2741987379957	42.963908949312	53.1192760275326	71.0039816061286	94.8268079614708	49.4681074606706	75.3040608135092	78.8117533885677	52.4728722778767	53.8251456520487	92.9188574128398	64.630838575088	74.0123402535292	67.2828851782456	78.5662425555909	52.0338509786889	54.4844940966504	69.1143407920845	78.2581326661642	95.5760274671145	69.5176504951428	68.1850834611183	54.2552484003469	57.4743951299745	77.4544866615556	67.6462784743043	57.0924272205747	61.3075277365865	47.0816067415293	89.1120445126139	90.9345178177458	58.8983925370584	63.1978048560635	61.8144004989385	74.9105662190678	47.2805825616628	47.0265537288753	65.3562805675114	81.8369685512489	57.6477078479792	84.852256659852	49.9280778897157	51.5444456844227	52.6661059368713
LAMP1	69.1427385110356	60.1533895913984	66.3247180779598	82.3214400971915	75.3302651035744	71.4352862571591	72.29951375015	65.1574479659257	65.1882729531373	92.0467522418179	53.86686910451	56.8766335093333	70.5881065953691	95.838248616058	74.7861031719231	74.8867541897884	65.6331386445977	66.527229589959	71.3865768408176	64.6477447458031	57.9989753861151	61.5147835245445	63.459651204992	69.9769553828855	88.2624246896312	78.4556584813355	67.4274985950245	65.0114404917272	73.2690934954291	78.5844584785939	74.4992442680724	65.6277748859315	87.8151855870335	62.445170538152	82.1447790152594	38.3296522650066	72.1786427595705	62.5121726954388	70.5755367230994	64.3293978845597	50.6596904148935	53.4481892348083	72.0762847103152	77.1428977277446	87.7790655434509	71.0316254059706	52.0849573224899	68.6302560206183	62.0527638382794
ATG2B	4.32262944192877	5.42008397184982	5.28015483223303	4.62848072954578	4.62491936135782	6.00769541039924	5.6619932021925	4.00325074013063	5.57782734280834	5.16075261360694	4.01311772289077	4.32470231385284	5.6958860163365	4.06671827552663	4.56661138496	4.76790813674226	5.52156555233319	6.18923702770258	5.45889671425347	4.86155642508248	4.35182668130757	5.85716849997602	6.52587873427282	4.93912479116863	4.65288580376046	5.68281973888241	4.34645228547952	4.42297873602805	4.85306572437181	4.87116931477129	4.44220232357545	4.54785403904339	4.05967724571101	3.57872319803395	6.17987994520874	4.02338747787294	4.3093406656058	6.86392452354265	4.56552919220018	4.32703807426955	3.15575298878395	3.86438143473194	6.21688499904594	4.27880943526084	4.30683802635402	4.56283353138609	5.00106271943371	3.84707760009668	5.3536757496268
NBR1	24.7179768407515	34.2900167120744	31.7609096635052	29.8557562862432	28.4778912376984	30.9326851207446	37.6948078004653	26.7323882473014	31.4801938795183	25.6970528264817	24.4444972695439	24.7346819968253	35.6086794307711	30.4774835541829	32.2569608926646	38.2325707544618	26.7744024209403	32.572048120604	34.8255346528993	35.743098175232	27.0353387612598	26.6326717237489	36.1827867745475	27.2162873766409	25.8313411164952	28.6588473230158	23.7260668540751	30.7864267409264	28.7350952020429	30.6631732377968	27.6190752989046	29.9990650260618	30.4033439067326	25.532088406829	36.5495172492117	18.8825908116057	31.9360618963305	36.9861022386463	35.4539291084326	23.1325121071585	22.8932187552142	25.9937657763848	32.8418298875194	25.0044770776943	25.1680569390775	24.0985882017525	31.7888568879044	26.1005780240264	34.851558647428
PELP1	8.40520905770055	8.42101632894611	8.20807149557749	11.0192096974506	7.67304213030505	9.72731515064971	6.03629146544435	7.22074282424341	9.5492110615486	8.34062949321507	6.70938461796394	10.179317893216	7.48244941773468	5.73603998455194	9.24427672220793	9.02859256251169	10.1708337322269	9.58317878424374	8.34864073304403	7.4652775174674	6.65036476372355	8.27842543021739	7.82156187251229	7.99792128507789	10.2085382293368	7.85509706804061	7.75863759716397	6.99931494548504	8.78325919311572	8.95223278014775	8.96511827808775	6.79035978360845	7.54113917542242	5.70055741738186	10.3591911369618	6.23985023152484	6.11857121297527	8.99798091595124	8.06765565302235	8.95273593405044	5.26838670315289	5.54168956148556	10.0255539043714	9.22365646714593	6.67607018095476	10.6935688114378	6.30787576156308	5.08536719032452	6.58859309773942
SPNS1	1.7882558566423	1.56651501998872	1.57695343176945	1.50907667509191	1.62488179203419	1.69740885736688	1.55701397081294	1.53214671324547	1.64884200302514	1.9549916373898	1.74841594180874	1.57735415863348	1.63324602436057	1.73472494572525	1.602682550269	1.58755864525192	1.81517863087848	1.80849632711683	1.77281785176148	1.6083217617103	1.55475644830887	1.58444886205437	1.69024230857581	1.81101939104761	1.71393427012977	1.51478700846381	1.7185618979768	1.5865291320878	1.70908560216574	1.76148195453799	1.73999101876824	1.6050933246472	1.62648661562755	1.71666017087379	1.52347331804161	1.87028236785227	1.53174825446225	1.55892365575121	1.70466671596303	1.60597846273623	1.48249076951347	1.68782289202762	1.8154641255506	1.52034834261311	1.91629615507354	1.63588760528995	1.57577608275176	1.56789351453526	1.56765654897153
NRG3	0.608272870820424	0.734481785822287	0.787928164728227	0.610037335559123	0.995101374676121	0.548722894073267	0.993377835243224	1.00031494754949	0.644074489029944	0.60721688874163	0.888577634773899	0.593407188698834	0.591820547658618	0.801034151408018	0.781890440869041	0.609421982949499	0.639923171457429	0.581184438721973	0.574117648923952	0.631056574679529	0.641746845523526	0.614697041639714	0.69105272275705	1.2075234173317	0.863505348259019	1.1971734662091	1.35239204679441	0.835440456699643	0.684817665375775	0.543741605530594	1.20427929625605	1.02893340717678	0.815261757228919	0.722536880867679	0.872754642484988	1.25199795560135	0.983968682013794	0.513116281392101	0.830851424800555	0.740632355572505	0.714854408832603	0.64642436178628	0.502543203400889	1.19169964217764	1.25560044350028	1.0515997739711	0.91236911269993	1.01346127238622	0.869866436628589
ZFYVE1	5.01682273564218	8.68250148660936	9.40038199077387	9.33145214753571	10.3606264509256	7.55384265814942	10.254875056487	8.02515087467278	8.21526199722992	8.87237172477984	7.4503819849839	5.57444614951497	8.78696428279332	9.46641047109818	10.2512320085158	7.1397959245437	7.5328861729772	8.8808009455999	8.04260656203176	8.08512254448977	7.53974526692285	7.44836370956013	9.01171673765985	8.5900799566937	10.0989625487208	8.77312044525366	6.69480102486107	8.93824038560776	7.60589188847199	6.72669206634644	9.12816341563449	9.31739578248437	10.3704946247842	9.17911638817464	8.67586190692187	7.73912279020804	9.41971390834323	8.45009224698021	9.38986740313267	7.05118175224468	7.42714180254768	7.99495881429791	8.10832762551178	7.30017315892757	8.23917372710468	6.95384853025104	9.17134153671248	7.94243365612205	9.66725707427263
GABARAPL1	133.394835277878	82.7235409996745	68.7022540522195	125.279114403587	75.5202681679423	118.979586322039	88.7552498610294	67.1108139862705	90.2659452464717	95.8886378924654	103.763154724303	99.7119984783404	69.3751489958096	89.5758024682361	67.1685097737102	44.1108016352925	80.3958577681136	66.8005693860139	65.4873879296438	87.3145905752861	78.2963790283254	64.4666315787191	56.043261735264	93.6876064750616	72.8037257572326	60.8739736248622	51.8328240070486	81.9972872828439	56.352117885259	97.1648816889729	65.7488201615778	79.1082495432824	66.5618781529548	64.5102684037927	46.2095208494769	43.6849451628003	64.6429071072662	80.2598524903481	74.764746619331	94.0240324587368	54.4519546949904	52.5168411011084	70.7591214045365	51.1720909769439	68.4243471677661	66.3487141373157	76.0640021390105	40.2956002176348	104.532379245975
MAPK1	14.6190838963431	20.3766352643396	18.2214616844207	18.2893124959811	16.1985978662196	18.2479783126766	18.1265444194371	14.756656326121	19.9495831545244	16.7474507538631	13.1052018332642	13.3400514521941	23.1507486459405	14.3600404091656	15.1312555070758	21.8683247584853	16.5119124180086	18.623299165875	21.455459026205	22.6632682714105	16.7183851009008	17.8230926689944	24.179573381984	15.7658825330265	15.2452999946095	17.5329304134101	14.4423357590993	15.8695556834288	16.6963908120529	18.6580408638505	14.7883156751102	15.0351442505376	14.9823789290381	11.9722338294838	18.3759195853184	29.0084149097003	15.3603777108322	23.519751591916	15.9253483788307	13.0030326328032	11.7805434514342	11.3942939752321	20.9941495974954	14.9719266576569	13.4324287883995	16.7708924752558	18.6150951775253	16.9671728407759	15.8803054167477
ATG4B	7.94778631128929	7.40470461544479	6.14233194481771	6.33768150606021	5.32036779445406	6.78822049382097	5.28681218409811	5.25718777495542	5.83981251073881	7.86201729162717	7.58736452323458	7.5387303201456	6.87432105284369	4.98037932661277	5.66137478557657	5.94791361708115	8.20253583006913	6.27583750919906	5.79705569521206	6.70956054202172	5.80295621623837	5.48293150020069	6.62699289439397	6.39588869549434	5.60801122097503	4.63508169157006	6.80487599289497	5.69503600279954	6.20215494349223	9.00075802627109	6.1689936062116	5.89995738813518	6.20879462890561	5.34296383321574	7.01637565024755	8.50956686612318	4.71277296675247	6.81154735664925	5.57794515606689	7.792515430098	5.64099127483547	5.83238722664589	5.86854721131553	5.93999751861159	5.83534915616927	6.58486097993424	5.81349923671071	4.79195527179901	5.53545322242321
EEF2K	2.19815045188787	4.35137017669169	3.96277745782968	3.49810161762057	3.74093909182942	3.51447839482618	3.81030851018736	3.03414892452203	3.96815576901962	3.97544921884248	3.18977360942646	4.21204438588145	3.10128260219944	3.26963825194527	3.56738967960064	3.83986851249723	4.76999917301696	4.82849610343363	3.62130042705816	4.31535950847197	3.2597119730388	3.84025273212222	4.18255793673958	3.76973616741944	4.28609107430949	5.51684882224486	4.31857032447678	3.3065787219733	6.01374731924271	3.57182295503079	4.2487981003281	3.97791349673052	3.15081594446457	2.86528764912459	4.38463344459359	6.74614796588336	3.23329768859506	6.58490645974404	3.3313022333472	3.31905355902145	2.82036260512106	3.18076453358968	3.26671530734045	7.34369726419743	4.11743388357883	4.5308280621081	3.88630972576592	2.9906933143298	3.63819093109986
ITGB1	41.3480794107275	49.1554704871174	36.1798078195923	37.6969300864922	64.3265539541734	58.1012431589368	37.2159072760532	44.7889704621338	43.8009005995947	62.5761057926881	27.5287563917307	33.8398978562005	55.0973369564743	39.7759075506046	31.1295202796642	63.0991172470752	35.2999297777461	46.2287406881067	63.3589778245082	57.7208211576495	27.8436515496838	38.4054747839848	54.444823205462	66.2913646440555	76.998473560861	126.263060214894	70.0624343515922	41.0098755452187	73.5415736822018	52.3848790894012	61.6845256462642	50.6231453329414	40.9837051805361	24.3186763563541	76.6206724467631	72.7706047356605	56.6000802777029	47.049478463199	32.2570610314408	20.0284994633312	26.8472403005828	21.6730497934248	51.8722999584972	91.0506044618753	73.3400246164441	65.0168544088071	44.6643260104505	68.9366647178583	35.8375163369754
ITGA3	19.1881887869846	16.8838860587352	18.9685387152193	21.0244156514692	26.0966490066809	19.6033517641822	15.8611990780274	26.673943504155	20.2844888479065	33.7449072705141	20.8867745103008	15.7833060824398	16.3908510085438	12.4101324420577	19.3811016513529	17.3773497898318	13.7487552245497	23.7096709279188	11.946239889257	10.7648203714003	11.4841868895486	12.0617160508207	8.9028293673606	43.5572115091977	54.0425078200811	27.7656629292262	33.9458728900323	28.6300573697292	16.9859008631747	12.180775076496	39.2030146380858	29.8618381746539	22.109876582456	10.8956506787323	20.9268094196316	31.0776663751617	24.1430173950287	11.7582710096378	24.4818744371332	21.459250001148	11.4334455675349	7.10866585395533	13.0806681255667	36.2440641676659	38.4214079652289	64.1518213212567	23.8040548666323	15.8231852243607	20.6279363832649
CAPN1	39.0798508894562	23.3609630709124	21.5267080691607	39.585076461088	15.736848487543	32.1301536461035	11.999457523505	15.1012964363014	27.9404317361733	39.5874622551582	13.6614761725568	23.3453545588549	39.5799784418331	18.0449186515563	16.9017359174577	57.3765578139832	24.8307154567019	32.2153293840858	34.0205216937213	29.6069476493241	19.9008986326013	24.5282483739264	31.9811541768894	21.757402852799	30.7137202409278	21.1856332689675	23.7098144986784	15.748992557527	30.8304410508713	41.1853586630041	22.6632976046213	14.5135458789056	17.5466915950283	11.7017094572189	35.3099856509178	21.364003547746	15.7808466389261	33.1659210962885	18.1467727411999	23.5475299558124	11.372267644707	13.5586464690277	29.6186819243099	21.4628003793855	18.2199873228645	30.8641618625873	14.996887167434	18.0147747469659	12.0821988725541
CCR2	0.789318194873994	1.16532776021787	1.09377131869521	0.798952716379539	2.45261172073284	0.753200097417506	1.00015093561649	1.62000685557255	0.777476359223121	1.05823136960417	0.977145997593257	0.687298041174803	2.59466795685784	1.23200411910244	0.996683943965226	1.00897341978887	0.955073630669326	0.951965671145998	1.52689237238524	2.17677899539307	1.08622749744292	1.11132464699616	0.920996965844107	1.36887841394989	3.59983040111069	3.13636929546405	3.90692444326721	0.796766050052783	2.01262089411111	0.626327819353335	2.59506077546658	1.02065641080804	1.12626988944916	0.88670902452951	4.74523662617556	3.01141291016078	3.23972841202557	0.722908916372726	1.25047636033908	1.0401400834538	1.89785087301794	1.1957828770079	0.674840388585539	2.65200319917202	2.0257202348076	1.71903896955837	0.914903309086368	4.81246619735924	1.00573208064705
USP10	10.4992721865406	16.5054024118163	13.6456422433487	15.993216171035	14.655796055305	15.1384619778249	16.3527086787566	13.4182690795011	16.6056974711843	14.0522549664324	12.3626610886909	12.7280145078812	14.5868012790165	13.0275156160014	14.9403551968763	13.1432766712365	13.5241210865572	13.8468622869026	14.2352914418088	12.5888437230824	13.3038201243587	13.5184354837399	16.8237995444811	15.2219136095672	16.771651356878	17.3680508774359	12.2712272419991	13.1181357594436	11.6791033149905	13.2054090565641	13.8656207030813	14.0434784887502	14.4896211557558	12.0255526675284	14.684761951589	15.1563219650572	12.853360658461	15.1083947218598	13.8944920185999	12.429401490183	11.7368869840204	11.6547975551669	16.3164773564016	11.9669709424944	11.7815483133214	15.8562533399415	13.6542886713164	13.2463851759957	13.2466235384906
DAPK2	1.04427052903875	1.11000411117706	1.03539017241818	0.965544803085452	1.04766786120373	1.01445561721242	1.00716856083002	1.15923239599887	1.11890969288893	1.12630341259143	1.35085388850574	1.09595926040098	1.07512428646009	1.03059729694606	1.05190074613612	1.77509188532111	1.16234462948932	1.5534054249713	1.36410003482611	1.36752425717631	0.975821005757494	1.16948208691614	1.3409316588467	1.17182924219776	1.08889774855555	1.09906307111126	1.23866331084218	1.03641009649165	1.22990432226704	1.35337076442959	1.48312488226733	1.26830743160878	1.12300480751978	0.988742026276013	1.92907408165619	1.67192486235327	1.09338877710348	1.19507732643827	1.00465913457951	1.10119066105672	0.981756405950477	1.07885496177344	1.25546855211842	1.32874404731607	1.18872033312038	1.05227746822419	1.19524621453355	1.04645778124476	1.04784453415359
FAM215A	0.949000773755535	1.28137972865765	0.832784200037176	2.48872969704116	0.590313665940781	1.56607110540355	0.845071315600491	0.608172610808021	1.28483769458749	1.44884349986692	0.769884357668347	1.27431792176452	1.62729990005577	0.564906560177835	0.928552328273899	5.09393265774334	1.50451596496197	1.45906507338575	1.29619773829098	1.0617147763177	0.839972941824653	1.50928177147237	1.67825834433723	0.720561742034692	0.540325616090507	1.01056219561034	0.609755023468558	0.698579169259825	0.88212530028761	2.07834755334493	0.742307862756402	0.749211147877626	0.78809454621668	0.597431753816912	2.1078808163632	0.482739261925597	0.602538159170728	1.4489127991987	0.83531067074559	0.725592111121173	0.727054685445821	0.672601689598715	1.51808374560245	0.55590045210539	0.696113007310825	0.860544941745422	1.10558837386591	0.681159108173077	0.619558151774734
EIF2AK3	9.89316710592391	3.95155050675895	3.57210117365029	4.62202991350537	5.81033211319225	5.67136125334309	3.70185493537992	3.72863982438051	3.88662702279861	3.98324437017772	3.18681099073733	4.26058007243619	4.31593955106384	3.94681076583512	3.65331801190854	4.28845117635217	4.33566221983938	4.94011699644012	6.30892274962632	4.05394982754812	3.88640114187535	4.00713368397559	5.07868589642998	6.33694102121237	5.68051400058027	7.84371633451839	6.54954498648747	3.8314212401914	3.99608580325325	8.81879999935132	6.08652677171831	4.89188301640517	4.57902803325391	3.3097351653447	4.32195215244051	5.60741885920455	4.52615048422249	4.44672012904659	3.0252110032172	2.98969196480599	3.83740926699199	2.52211580501875	4.69126001032024	5.64858458495345	4.9019650183621	6.25879286203037	4.23385766907497	4.34138439355993	4.57517568167146
[truncated: 562 more columns]
