# Supplementary material for: Identification of small molecule drugs and development of a novel autophagy‐related prognostic signature for kidney renal clear cell carcinoma
Source: Cancer Med. 2020 Aug 11;9(19):7034–51. doi: 10.1002/cam4.3367 (PMC7541166; doi:10.1002/cam4.3367)
Supplement: Supplementary file 4 — Supplementary Material [file CAM4-9-7034-s004.txt]

ID	ccRCC-1	ccRCC-2	ccRCC-3	ccRCC-4	ccRCC-5	ccRCC-6	ccRCC-7	ccRCC-8	ccRCC-9	ccRCC-10	ccRCC-11	ccRCC-12	ccRCC-13	ccRCC-14	ccRCC-15	ccRCC-16	ccRCC-17	ccRCC-18	ccRCC-19	ccRCC-20	ccRCC-21	ccRCC-22	ccRCC-23	ccRCC-24	ccRCC-25	ccRCC-26	ccRCC-27	ccRCC-28	ccRCC-29	ccRCC-30	ccRCC-31	ccRCC-32	ccRCC-34	ccRCC-35	ccRCC-36	ccRCC-37	ccRCC-38	ccRCC-39	ccRCC-40	ccRCC-41	ccRCC-42	ccRCC-43	ccRCC-44	ccRCC-45	ccRCC-46	ccRCC-48	ccRCC-49	ccRCC-50	ccRCC-51
ATG4A	6.6888475254317	7.24145026903233	7.0285006277228	7.04538493505084	7.11519407447006	3.56234343801865	7.72745097674295	5.88997379228473	1.20417698549042	5.55398522508801	7.59611729180719	7.02036342843557	9.07526291839618	6.84231581554917	8.4409374843899	9.16878226061051	8.07446364466048	6.31491755118987	7.7004726795433	7.54329411117494	6.75641525018154	5.07684852459596	6.55303101115719	6.04506850574505	7.99622251672313	8.18652421298338	6.66944226192223	8.45467059649115	7.68180438911106	6.8238965711913	8.18752547985383	7.01927575782503	8.65753641307497	6.23975646245806	5.76425635045477	7.12914573720801	6.91835110682776	6.15624470637526	6.34988057048837	1.68707732370371	8.04039007562761	8.89253933839907	8.37922996624729	6.19623947289072	7.14435787803668	6.34265823433149	7.92029904204935	2.40835541567754	6.92824179378151
TSC2	9.61493030195375	9.22372201129478	9.54728231546387	7.14024921488637	7.63435688264147	7.85486061853078	6.50666733107618	8.4401695969078	6.48081698738939	7.92140319605172	6.52400906811205	5.93310712600679	5.51264606313732	6.53421635368315	6.59797512604833	5.6692236941111	5.82721097505447	6.205950455371	7.35639723378334	7.21780531663008	7.15525843758407	9.31921312002557	5.57486334776598	3.1357429629888	6.48221649599229	4.12953605017719	6.51076444321799	7.61681231827185	5.60768081036717	8.70182699881555	6.06848930060341	5.73922447767253	5.93070869278516	6.01860391786692	9.95297247775278	7.67659060421213	6.49557774660325	6.80340372035647	7.8863039259458	6.33246907548263	6.0707913908415	9.81454282246653	5.28924696705868	11.0720215849002	1.78973006937204	4.37581914018648	7.57443154688421	3.87795409607361	5.6745225582054
CALCOCO2	17.3621217319923	14.022145551995	15.4063870665018	14.1240066376169	12.573949410947	17.6999919656578	16.2502657224653	14.3023363994621	12.3391515937678	12.6921680171141	14.1288155300711	13.6880823581891	8.59989161605381	17.1023595697049	16.7308726276139	18.7036296794624	19.4791546652192	14.4826243277423	19.1914954620467	16.7633690826836	17.1816061099406	12.3391515937678	13.246565919733	12.1309119780973	13.7136022760997	20.174540551156	14.6653622410039	16.7427218114832	14.9774757552364	8.28006383684259	16.1782871674162	13.9384088905852	12.182835265752	11.238762242574	8.63045722794107	14.3356434443583	20.9146637093187	12.7630718575617	17.8941509984983	12.5428737650116	15.2935420333423	15.7527184007165	18.025366365143	15.7138647355464	15.1345935653279	12.7117861124672	15.9895381385868	18.8088424174009	16.0182275537968
CASP8	7.5834726112565	4.604241530394	5.83081299542243	4.22482896404539	5.75627930704563	8.57358505423141	2.59386546527128	5.30585605290132	10.8612166208299	7.27936998765003	3.57562488050305	5.25190305718473	5.16192058000737	5.57112605428334	5.1663525280077	3.88433527040627	4.77272190093348	3.56119119356485	6.30425517709241	3.11770778613962	4.62733012177296	5.28741835306162	6.52501992819567	7.97595876074081	3.5285254810205	6.9507490050088	4.54368042059308	4.38644246904545	5.7187105861596	7.93523526249826	5.72800241725909	5.81313828064267	8.84869092823392	4.09160182060134	6.1754400776906	-0.181781297641939	1.87585671595435	7.67870309871569	1.44048748877524	5.00127241697445	6.8522244124865	5.53870250656236	4.78609072611412	7.34991624975708	5.89975035425092	5.69821282665807	7.3031353136039	5.23002528992262	2.72661159639493
HSP90AB1	290.607552158047	297.455866774275	290.827067417031	297.536849370797	291.348083145908	300.280919015654	292.376035033028	294.103496656428	305.732333972601	311.883831588337	295.31370951644	289.81474199132	283.603574496364	298.417173450638	300.583565330566	292.988503517263	290.023672506966	297.074730075753	299.318366232836	297.381071740841	308.446024401467	301.178516709116	299.757711858183	294.75002538377	294.801158717619	295.865892229759	293.440711252917	294.434674512242	296.423703906721	290.208969969152	298.27294020922	290.090217456283	298.752404733197	294.628680396551	294.916344787876	294.364477181935	305.08289766353	293.377045239203	295.190831961512	309.09922767603	298.980442214489	285.647418251807	302.706973699322	300.564630241673	301.107989948367	295.949682146571	296.724574161856	303.247998746796	298.973151775574
RAB24	4.67432343489985	4.96459079193011	8.81688589238887	6.51644640317279	11.4634115499519	5.112262308504	4.24019983461895	8.72155856321232	6.77018933112103	0.909677426054605	5.04548821235909	9.71137672302416	6.12977526484977	7.24064659681779	4.74469478874952	5.0284625551541	11.9084631831087	6.71299429621271	8.4716990384681	11.1306992772006	11.3798843161251	8.09536320305822	7.26561619812082	7.9118008652935	7.86702590764996	5.53424516403128	0.866421764752289	1.14770279050868	12.4916617755074	7.92347832685787	8.28940391648572	9.11088676688545	11.151117802468	1.77389815066277	15.1904430516228	-1.40847583216227	5.74970591197359	14.1625607274235	7.47399143846282	-4.08688627392676	7.98783381223536	11.4359415820245	9.80455114796831	2.10369446451709	6.66990214662425	1.02585931173555	17.0011104539432	5.52482280152047	10.5574067694661
LAMP2	46.1840804346558	47.8902590601059	43.4488246670518	36.7770085246679	47.6511637128782	48.8509419728776	37.3814003788377	46.6131921294513	37.5141509555267	35.9807687063187	41.8124556110929	38.6494896129189	47.0923125080961	52.6513244277635	44.6565260564847	42.313930037929	40.7377684401339	44.4697982932878	41.9804786834382	44.5770866238993	39.3510959063366	41.6289886805	38.7715557593738	48.3500919607955	42.1831082090355	51.1638297250288	42.5726597601976	47.921771191355	41.1404049493621	49.0401396433234	35.3768347563018	47.5703089401838	55.7045321880771	39.393028826035	43.3660966500956	41.1070889532682	46.3649803268159	47.365917177392	44.3934809344722	44.6824184549483	54.8098984803895	41.7288117858309	36.9654985250592	43.4990137373856	52.3243531108304	47.9136676754372	49.1434594712764	60.4933354466934	45.7512361272201
SAR1A	18.8159643982219	14.5032397488509	11.9114441349025	14.5504074620234	15.8268032337436	16.304995674071	14.8974256727277	13.3896096507088	19.1941449008175	23.2707773944699	15.9254204272687	16.4530531360146	17.9078298643545	13.9860237311034	16.4099136001664	15.5983187736981	15.19890499741	10.5645796436473	14.711524801539	17.0709930937814	16.6790114509585	14.4802313461681	16.2347122701998	18.2929548276157	16.2907556283242	16.8281222861491	15.9027436420896	16.2326152771617	15.4098722504956	23.8462995721318	15.6491342794112	14.6618309432648	17.1841721971011	17.0485113777221	11.0580069822327	12.3716902162065	17.7301511565661	14.5181235226932	14.7489585656325	12.4852887181339	14.7627109385798	11.4488279637927	16.014069588771	15.5674393320305	17.1422908570757	14.9138797529846	14.6196960133836	17.5963727541934	18.7887620094629
NRG2	2.71428327995884	3.25437548360185	1.46440308150415	1.566244983974	2.36115338226088	-1.10100924816559	2.69511554733921	1.294236018761	-0.622523416163172	1.07509012761613	1.55229811077725	-0.512827755620856	1.16571830157055	0.252005680892355	1.20355714566409	2.72596367103579	1.46324506699962	0.0690163441130645	0.998935406588384	-0.0226649893011901	-0.473798633932121	-1.34638964104077	-0.163287126760301	-1.33643647756808	0.861836859532089	2.12887295645228	1.81485975168918	2.26160907274826	0.538822252471144	1.86055581061489	0.974848704894321	2.97343425128531	0.343238787796899	1.16390004596047	-0.743954775937885	0.854497006403923	2.75992633523559	0.696826130030471	2.29914948325307	-1.12121746545944	2.45687105876901	1.90749054177182	2.10241837435345	-1.19681103916012	0.884028104649098	1.42664950415024	1.44918066397256	4.76125193982732	1.16428144178236
GRID1	0.52196882661138	-0.156337925357603	-0.185744415813966	1.50810251849742	0.600509689032411	1.05998859137328	1.38257161905827	0.741824425346018	0.779302805208341	-0.242077626527782	2.23987826235875	0.786039080276162	1.10375599930029	0.0208423446049538	0.0453383080337056	1.7608598736513	0.716870493239394	1.35099016029898	0.46475184356602	0.562997612478071	0.0973445571589384	0.90764431509529	0.7864863272793	-0.146020610929036	0.0743940465595248	0.430583397860485	1.34149535148919	1.38171848008311	0.338789013801927	3.75498415720004	0.451460030233017	0.385000963568004	0.761855577082479	2.82063921760895	2.03315365183612	1.40958564438141	1.38330375627574	2.21392721450198	2.64739380227332	-0.184050391206188	1.10206810136379	0.0515721960569046	1.67979941766807	0.907013267953876	1.47247592502823	1.13326970650398	0.0965511532287129	2.37667151527076	0.589091105442006
ARSA	20.1986037444893	1.99383005579119	18.1159241645572	12.4545950200912	14.4981810081505	12.1496707356817	15.2293419986704	9.66158143651178	11.0320927093656	9.13260463093897	14.5274343264092	19.0873884581994	20.8473643855707	18.4751801344458	16.3773197828896	14.2450853493299	16.6853585616662	12.1326556606266	12.6770138647613	14.7329814009797	6.24780900016461	13.7559473213988	10.1910454789334	17.9050652529678	14.6045992681385	19.648217178558	16.7688193677759	14.3628055934786	15.677676328926	8.44572487168258	16.7302512274068	12.0547455331285	13.5550910957064	13.9100288096011	12.306360374075	4.12873951518771	14.2669536855462	7.4838237954072	6.82026452924987	6.49309931573977	16.7688193677759	16.9793056864809	12.5486508392475	16.8055723120414	11.6952984899659	14.8925849068025	8.82393531035794	17.0398568070307	17.403173083993
DNAJB9	41.5794774238889	29.6408909141628	39.5035958899783	25.8564935842464	29.6791044613875	23.6977322877044	32.3884714049834	22.1355122309701	23.9607181841588	11.1422151645302	24.7264700688921	33.7323453353085	22.4044747791012	35.2539453169305	52.0529776893074	35.4181313431899	36.0287811833052	30.5783260851128	36.3871026076108	41.9554379042492	41.0899737843525	38.1058263131175	31.4386598048976	26.9152600733052	36.6985628515136	36.2298584887193	25.7800532671163	36.9333844380756	45.2112056824361	14.1211661222499	32.1046994544677	39.7357464950388	38.9937822128858	31.4582293723345	29.8469135021589	19.9433239976171	40.8290506260875	23.2586467296794	22.5802967643771	16.8741017987543	34.8346408892337	33.8038535925374	29.7576736301105	34.1442847298552	32.3013207164857	28.0051791980946	33.1571851701937	46.3714826912333	35.1535455023708
HSPA8	150.615541051548	163.384200876234	140.995098516419	148.325523633013	153.935609560995	145.640148495232	157.919103710017	144.204905342007	144.973953824372	157.407603683773	158.363704511375	156.073801279698	150.325178147376	159.941709782651	167.821216674823	154.877451304821	158.847000383923	157.457603253812	157.983233903619	163.004558123191	151.824637134346	159.739285031781	164.77526798913	158.506994743641	155.388023562851	165.579899950829	166.791379684268	165.378888262315	166.791379684268	168.476178213618	172.23787866614	155.965737692839	168.389753036174	162.914421872892	150.273265947481	165.364329438039	168.195920846298	153.924390702288	153.045708563778	161.117035102471	164.363809923036	132.099185862754	153.278578385415	163.091382954636	159.028971414021	157.636120131484	156.940536618286	176.061468395193	157.970145235127
BIRC6	9.6941641980183	8.9453650323247	10.3014151596563	6.59125183757741	6.22895416786539	6.74080192073754	2.49149031707714	8.33534768317385	8.2383754785052	5.57049613468267	6.821473083763	7.10904525913397	4.16792940776852	4.16973788199338	8.88466140663116	6.43520280823024	5.35058897208995	5.31811075690117	8.06316818339706	7.71096163470227	7.3763195822461	5.1950849623722	6.76217329650884	4.21617190284425	5.54087514361169	4.3408740456273	6.53781514027595	6.47329637717656	4.9229962992003	9.82946944995529	3.22362509470794	2.95028123481377	8.1010718212604	6.43151979679516	7.68679909779854	4.47555995707632	5.27745724727128	9.17557802063713	7.72830316836523	8.32456290081013	4.99696206920943	12.8880783208239	9.00576311671086	8.82960616618784	1.60954946221785	7.15405066792595	7.76735465059959	6.17339519715854	3.24646637190402
BAG3	23.8143343313242	19.5175088063864	18.3831822732234	22.6542524218574	19.7038758744675	19.3822860335339	27.8054686277714	23.2287260433329	15.5730743349046	20.072080973279	20.0640470999701	20.8544768737955	19.415398746447	20.193876371911	28.4600178847307	21.4155513100797	24.1344865317709	16.3045044707104	17.5367690874979	26.9360344015699	17.8899212447411	23.1465268343194	13.4885238179844	28.4600178847307	24.6941703092835	19.3082522466321	23.3230747239118	31.1964490971836	25.5158429237547	12.4348836826037	22.9046461714907	14.748047225964	21.5019506844371	41.1783346621567	14.9242192618344	25.6576337404001	34.0184058240902	18.5399508606927	19.343704648965	10.6507248566932	24.2399698788658	19.082016494984	27.3313197610555	17.0120960841948	42.7064149508878	21.1021550802869	21.7253769295129	47.736784788818	24.5474276198501
GABARAPL2	27.0188683096065	33.0276360257107	20.2722005167746	23.9791800642072	21.838957758715	26.2654647557048	25.61040509313	25.1185975485571	12.490033839027	19.1989370742297	24.1936867784182	23.461084561991	17.8501345600925	25.9469010181564	28.2602916267261	26.565379018276	29.2146866882762	29.3107277092112	30.5731285396823	31.8024334732642	28.5264556248649	24.8668673883392	22.6254823774883	21.4732040541192	27.7614622150564	23.5093567522828	27.3953813266891	26.8766692089034	30.0805533716454	22.4967984833477	26.2869707966872	23.9689996153162	22.9092639633249	25.9333103076468	15.2050676951309	29.3107277092112	27.740308525828	23.2054156125235	23.8946282272494	19.6861640460012	21.9140967702457	20.3427589555039	31.8385495280445	18.7365760690943	23.644999593564	27.4957638245924	22.9471291928838	19.3369834578325	28.239100185524
ST13	79.7413822350542	59.4178733088428	74.775627159929	72.1903188720252	67.9046573175166	78.8536022163872	76.0817878833371	79.1311968582623	70.1437980174812	55.9222412421805	75.5458254473454	81.469381122669	68.6322557689996	74.2666919375632	77.1905642135249	72.4820244460276	74.7928020195497	75.390239771402	72.7310880199565	78.6805746412707	73.5935695547304	73.7712632946539	81.406092748796	76.1608737549301	71.6785305428648	68.4280548398412	67.0121408604762	73.0003903810002	74.2036565485292	75.2304517361897	70.6481092391797	75.0648872138216	76.6349813978027	66.5672389117871	71.9890413232278	79.7518951605832	75.6569560652032	67.9133150208934	73.5775190721715	64.8080104512773	78.6755992727716	75.8489856126661	76.9644238769459	65.1318732092507	73.7506169208543	71.230831706234	76.339509160643	77.1985332359513	80.2158131363322
CLN3	5.74063451852887	7.25755882932816	4.47509146312363	3.03898784032403	5.57669168766102	6.66053361666577	6.00888467938734	3.87102700205405	2.34143204412182	1.52745466647851	4.54680749450084	4.01533580952029	6.99174079202114	7.50641101343819	6.86202051074491	4.02732782252535	6.71317202032386	5.79366492823597	5.5161710118344	5.97999425508621	5.10999373338303	7.11393287110861	6.53258790040715	6.88747982833738	5.46312795677087	4.78539586431657	2.9918543818275	5.29947596910069	5.24949309029082	4.09449995582894	4.93711485064498	4.07822959723508	7.3892307106119	2.50541702617773	3.47024086055646	2.73021352725792	8.9834012886628	5.94774016597733	5.25512027389776	6.01410299647004	5.60129955125454	3.15154415781938	4.43390132214454	3.34336578447475	5.56593891958512	3.74080512163982	2.82436242092441	4.24988609551918	7.98234850814047
BAX	25.5730688166491	22.1362882760337	15.3540485586765	16.1717808581785	15.8439817912997	15.7212450392669	12.2528859742036	11.7419081603433	17.6317807261363	22.1273973483017	19.685654947778	15.1045199525785	14.7967050810605	22.0611290573295	15.8298238919624	15.133313507527	20.7629953454989	15.5408163040085	17.9143677358722	10.6990710876741	19.6571993179988	18.4445606740183	22.2569042563139	24.3490339376465	18.1640012152987	18.3996166264924	25.5082804048669	16.8555083491381	15.3532678350094	27.0982299793347	19.7888269977636	17.8348154899662	18.3124785431637	21.5931376555311	15.3160028456425	0.864458188745488	19.5997520392063	15.9106812281777	16.3236374377372	8.60887573662138	12.8642392159583	14.9365361856265	19.5452412136097	23.4115479496757	19.2729434426514	22.6998076274347	11.5498501382219	22.8773698250494	19.7390587771302
RAB5A	11.4547473044563	11.207528515837	11.5669899667792	14.1772169929918	9.85594572643894	12.3390118906038	12.9570893905282	11.3486103173278	6.61106429214929	14.148479615077	12.9209946740042	16.1215285541323	13.5742408630481	14.5739027103689	11.9586181498703	16.1317860884588	11.2776216670681	12.281934003662	13.7033046605314	10.5391097239351	11.7921367395709	12.8861821492711	16.4311676954886	11.7397195180274	11.0080357549868	15.3478377457545	17.6350745541858	20.7263982573375	12.0366385027288	15.4185312883798	16.1381359906609	10.1318917168477	9.94741891697567	17.442725433313	1.22339614840136	16.2411285550643	14.4024655270368	8.64064160737891	11.7632568959017	13.3518518202191	16.9402792454444	10.6169265542871	18.4849845412398	6.63278014359054	14.1259802019858	16.4877062477883	12.8240874325445	12.7986471192347	12.4589477036716
NKX2-3	0.3236457580203	1.74129790205191	1.29738759676529	1.28640171999834	0.882419394409546	0.788221388252329	1.01597714525941	0.960493860275428	2.09777066197277	1.4383928096471	0.682484628025815	1.31057474427306	1.06512896128468	1.34578995689184	0.595749441603392	0.500393464651822	0.840075136131101	0.797064353549272	1.06375905419109	0.906658968729924	1.07568891775946	2.20469508455246	1.11585238223421	1.29664837933512	0.950106933919347	1.77617934059557	1.02520098158685	0.60140107624958	0.768704819479571	0.455079026643558	0.707900602383959	1.45766570286809	1.35021707069802	1.08160982412882	1.49882229879335	1.81559232532473	1.09491880941248	1.20008221539953	0.972171857517171	0.844109092744503	1.04082181307179	1.31285997045609	0.571112614702811	1.56574809624214	0.774883735256699	1.00398482703281	0.84717039484452	0.441713729782809	0.954397876093653
VAMP3	36.5558466440268	33.6409941327971	40.325128071549	45.4075467442778	46.7791793519388	43.2579635897326	43.804644303002	41.8294949668456	29.466116978294	45.95858493035	44.1343552482011	42.5199857732338	42.9819993059766	41.6932935878467	33.3210369115496	40.7201201650223	40.5255988017315	42.1436377274801	41.6938332129617	42.0216824515145	39.6834598474307	42.1730472962416	33.1411798607561	35.615037237468	43.4534292969744	40.3134586784395	40.9916460322082	41.7942169749595	43.525631137347	35.3715988575122	42.4068263866409	38.5880613360831	40.2270377162895	38.3923527975395	34.3993023254994	36.0150613351376	38.5113131541175	39.1665124779918	41.6972598324413	29.2645804885097	39.0694609010784	39.263051411046	44.9223832941061	37.2017644159249	42.4002294696114	43.2908537404852	43.3235685130756	30.9942678505295	39.2717528660237
ITPR1	2.82171130932548	0.967149699700777	7.42529886433325	7.92640974339714	-1.34802475791003	5.44686553513442	9.27323055435409	4.91220660968091	11.1160869266092	4.17230758188937	7.94110660951409	7.21423880301291	8.33491730204329	6.35820187319501	0.772700363062834	9.12624882930364	6.83967773912666	5.33021814174934	3.20459406540417	7.51028594213218	7.77492097940416	10.9940310864931	11.5508463541105	8.03973237906954	6.50630056007036	6.6890642551602	9.83408256119825	9.61712415760965	3.73261000737282	19.6590551353057	6.53572695200673	6.7832287093566	8.02785731124705	13.5125579156385	2.44617045436478	12.2954810387619	6.96085829921627	12.4770493887409	3.21022459811209	-6.28130547753412	9.6971404286908	5.50189713381676	7.34818277483251	8.14509257927681	8.04359928784343	3.53800390416297	17.4512069919916	5.0266266113567	3.04352294470293
MAP1LC3A	9.12997256283948	-6.97019898227294	11.6015584172639	10.3755940520407	6.16803785978982	10.0893804233273	14.7061387163695	12.7441714111756	-2.4004296097112	18.571535500026	9.25794219256553	7.06482149940185	8.09926035305569	11.7828172094586	10.6648517215389	11.9492155480031	9.82887510269778	5.6099821646145	14.8309351641864	14.8886612467082	5.91182186935725	13.6714231317352	3.1610421287569	0.925932121492952	12.2989481610957	2.84961830772458	11.8836210812705	8.69623364844828	10.1040194921931	13.0026658200139	7.51619740161372	0.19905207951116	15.7722632672848	12.3431789961377	15.1955559040272	16.9521058024331	9.31329761302154	12.0927835806605	1.12042787891918	15.0497371260621	11.0816915973907	5.84792468597137	14.2812644177187	1.71009547642789	12.3905553399907	6.43275871568822	17.7268879771308	0.196847456033574	11.1444449593907
DIRAS3	-0.82284121357172	5.48202538184816	-0.943913518487899	0.280376714425611	2.09617525058278	1.26500520182776	1.19900602187975	0.455139871307857	1.39390796714345	6.81859044896385	2.19217788569405	5.56205201922611	0.84954940255234	5.61083957715006	-0.622867546042959	2.76234226758174	1.54152949668507	0.925543926351679	0.119659890550009	1.35710059256019	-0.43048476428624	0.818089624047586	3.30498605862718	6.17888699051142	0.253927675553474	-0.866041600789698	2.07383673153097	1.26605642625373	0.400149508483723	6.7577631770342	1.01043175071601	3.43764796764291	4.28053539363212	4.79542918297992	0.549681827175305	7.58354933052474	6.80107391377756	6.13857747046486	5.62362415045205	-0.976179138921399	5.80515492756833	0.53790782321098	1.14598888280547	-0.785984472095528	4.89222023641066	4.52202952205173	6.91492268068381	-0.587873678791237	1.77197124895762
FAS	7.36377427065708	22.1940748982754	6.01137658045031	7.50392206440097	10.8459352732141	4.97161214677856	6.25488546909662	9.40389936280957	8.664843712152	8.95366157390623	7.65666537688353	8.13018843484559	8.31777241503793	1.9687787433178	13.6930727652339	9.58357843033585	9.5570251710663	6.21194528560765	7.85564370487462	8.98458333754386	12.0405031281872	12.3805284505141	12.1521180792689	9.77600735700091	10.2600054308133	9.32166948181663	16.6653333485703	16.4219922212284	13.3209513501382	3.75128957634517	9.62753860255592	4.3467482608392	7.68004459227275	11.0007185631589	3.99469780820881	-2.148459453394	13.751487251446	8.38548758796919	9.69253604235498	-9.43076294542926	11.0739363068764	4.61578370957178	7.0190516318054	12.423730341638	12.3365749887462	14.068824534958	8.39704969707241	12.278422210169	14.0156240700884
KIF5B	24.9789405983864	27.1228292937825	25.129747359373	25.3484646177299	23.3154456162754	20.7435884131773	23.9616818093469	22.6485165776461	29.349177167946	31.4275031360169	24.3288955230608	23.3293449144683	28.8688708716307	19.5014931778971	27.1006628478773	22.0450023065136	17.5679421998988	15.3828176710498	22.0743993846324	23.6676111230508	25.8264606084156	21.0090987266366	24.8671342940545	10.2335710194812	24.7312633467595	24.4750192320955	29.7308146816714	28.2490720678444	22.6579076578268	28.1769655559252	25.1634528452874	27.422294855927	17.9742687635142	22.7124558469614	30.8833324992176	28.7552662753493	18.2815019478294	27.9457601590301	15.8286816812769	31.4547772305842	21.5993505946417	26.6460946050892	22.7906191060716	26.5521213625897	19.2500944609859	21.0892725760514	28.2812664889957	26.9503556124323	20.0695661118584
BCL2L1	48.5164276577758	65.9895120420954	40.1691943487711	34.8134336193311	36.8379634415246	35.2426394129118	42.5147144448547	37.357958215711	30.6190695192391	41.0659574740241	34.4367967893142	41.4753956538353	30.6882364392746	43.8381055511143	45.3762836836338	32.749276504864	40.6199695945021	39.4108965846389	33.5216470213137	45.1164243936428	41.7758817960777	39.4246799906472	49.4410863976694	44.4613311972077	49.1810824345238	41.3279737092302	45.5522062397083	41.5986045731913	41.4421734366819	39.9849202060409	37.7118155999204	40.4819777091601	42.8114916934956	36.0511124575032	49.7567895253618	38.0139852115988	55.9923603167488	48.7087903450624	37.3344159478153	40.4064977787391	48.1516277222316	30.8194812947672	33.001731159757	51.4311840090522	43.5222709023723	44.2092448012537	45.8209826568688	70.173209785057	47.8754598220782
RUBCN	3.06526881205207	3.67019286289799	5.02592450508784	3.27844629243873	5.37315498088061	3.16363267641464	3.3821864304809	3.16583255982843	2.56738746736579	6.41325547012925	3.5559113882483	2.80739419921175	3.8453606369692	2.65446389999797	5.57618611619541	4.85096519877155	5.30074260900924	3.14329335532572	5.67689249980409	5.03645761270503	4.18738216188566	2.82032194301378	4.02404493290635	2.42807889013819	5.73337903239802	3.18421612421655	5.21570970897467	5.33513155958128	5.36781162316231	4.0660210125589	3.82046794123327	3.42562727041147	5.08092707642633	2.85982658257178	4.8731670146709	3.26144245542859	3.65135670404194	2.66037505804876	4.79368868310633	7.85383074557618	4.1730911486863	5.09742894502659	6.26038277384775	3.75313559938977	2.74096978930088	3.28271439542111	8.26491544330136	3.15500046556274	2.92325564000401
SUPT20H	3.35579903077125	4.13354279920736	4.63516235723479	4.34026368596393	3.80272338069421	3.64416045876979	2.94659541998033	3.57375623053658	8.03940520050753	7.33879926632857	3.77956893956696	2.75391992448469	4.29244935594709	3.58576981277044	3.06363307446029	3.60221519321771	3.11929646002061	4.1232010276226	4.59954433590123	3.69888293947865	2.68701477139473	3.76779808351216	5.11087294109157	3.39951974286912	3.31950737610926	4.75372455030016	3.31217377278874	2.74558541658305	3.82401510294161	5.99071170406225	4.17046990555164	4.00209975508851	2.75741899962795	3.12124372397407	6.87435772260581	4.40259249603722	2.17860978939503	4.29244935594709	4.03887140758777	3.30857924353012	2.43957861354408	3.98091166873779	3.77830894524413	4.90513386809304	5.35527911259448	2.5664834962924	5.40372616703316	3.99950613041101	3.69275478527218
CASP4	9.02120187085636	6.34390504629374	7.07906324270411	10.6499933462641	8.89818801586542	4.88989127909121	5.80331526751024	5.44476093967284	8.28867553998465	13.0891523110295	9.48497335592665	9.33552017049176	10.3851690594767	8.70877414712101	4.80933780502838	10.0265974923454	8.9478371823587	8.64002958939425	10.5928565797777	5.03599429507406	8.30308758970283	11.2712860063245	10.2425771130225	11.6335870073741	6.32190770725019	14.770334000664	10.2123566307785	6.62435387980512	9.57277307986772	7.94989468227495	11.8562784598179	9.27198762596053	10.0644722210905	7.42747511928448	5.39078471040532	-1.78815147150811	7.17776394683474	6.95892260336671	6.35252469325438	3.51732742923544	9.35454085811824	2.28424670649673	9.37123424106534	8.89818801586542	5.08085668428854	8.97978159399484	6.56873417118376	6.70540729339167	7.88554039806682
NFE2L2	18.3307093999697	18.3331656164326	18.4384699438428	18.3436164432661	18.3408948737782	18.9048653069828	18.3957685185778	22.6547730219506	18.7606085162771	18.4077366204008	18.3800786704801	18.5484281550774	18.4247464297001	31.6546427104511	18.4160442112626	18.4807495258372	18.5854415001127	18.3580271537044	18.3957685185778	18.4783001132981	18.474612386642	18.3857939664047	18.5236822845087	18.7140084427207	18.446913613179	18.6905349058876	26.576928869807	35.8003618838904	18.3533460541853	31.2702142163627	46.5762121534857	18.446913613179	18.3786294347278	18.2909948972177	18.7039726552341	18.4686725612347	18.4315435494961	18.4450425341561	18.4339521384929	18.3963196363991	37.4483062284273	18.4643112461303	18.3299065369708	18.5440056046595	18.7305147616647	38.6262627381003	18.4783001132981	18.6674287809354	18.5536263527992
UVRAG	4.31607105626534	7.61543755282379	6.65022234893202	4.02096554879981	7.35598334382552	5.21598809243816	3.89915133258846	4.99955600366851	3.50036678133927	3.74434483063404	5.12933122058124	4.50199345983296	4.82230024953485	5.54517322619379	5.39543777263134	7.05807448639505	5.627124704002	4.89348096168827	4.53455914884223	6.45436633570599	7.74381430224828	5.44405697030715	5.15703755581831	3.19738366802259	5.56126843228544	5.69504980950276	4.76824434912383	5.8828293522348	5.33712873485931	5.1099451254003	4.76302254850262	5.67045474367758	5.09157901338739	4.54340541795358	3.59153018260209	4.69308634411396	4.93021318571408	4.43808092962528	6.99463666533474	5.11991081000109	5.24742795096951	6.07188868516823	9.47530950233632	3.05180512699398	4.27834450902541	4.24671220083972	6.06739819323354	4.83027408021318	5.3467832925189
VAMP7	18.2028728930689	21.4458641926091	14.577752252063	16.834528337435	14.9606383495166	16.439026036584	16.4716422196604	12.2458302970975	5.7347450208201	21.377345343309	19.065196341226	17.5889275709246	21.3102859519855	19.4586878333093	16.8443229220777	17.4103439685914	18.2575971617904	15.1070273899666	17.1850901434074	15.7329402675188	14.9346816191333	17.0167876117092	16.7661824609321	19.3844392601012	15.4029189812166	17.6822680166262	19.6556497953474	17.9874460849271	18.528786075437	20.1796384521358	18.1708296823833	12.3293004825575	22.9284032268098	16.5950474996794	10.4812807386238	19.0984179290927	18.5446455187824	18.4308294182095	16.7086257626561	31.2034434675704	20.7742973073897	8.47624493801072	19.7931091151408	10.1537243146821	27.3356852352596	14.9917193990176	11.4770094566394	6.00459339528821	19.9532062497707
ATG5	3.9657075279062	8.96979287693888	5.58621887391704	5.9224673837882	7.52385045819945	4.08078577561559	7.8990393121843	6.43379313311501	6.48555020587404	12.7571422429732	8.67916538560277	9.14367800329579	7.44698034300502	10.263368718454	9.73231561531046	8.88540095168489	7.41876296544448	8.82871204047168	7.41726223423388	9.12224417286056	4.48299384272671	7.12267716946338	8.18328869587537	6.72992128844481	6.90620879500577	10.6832527366383	8.27417975548494	8.53662617727366	7.90150220574363	6.91147345691392	9.16091825821107	6.02857150091164	7.48249563121065	7.75850914725002	-0.0158170925057615	7.60181586512419	8.22984767141705	5.49864999751158	7.77800655031673	15.6425279460965	6.69343173521939	7.80501971210748	9.08505871604959	9.42234805563132	10.2269094219062	9.02893257904036	7.32321237747943	3.88601143902085	5.24872378892739
NAMPT	20.2070143374444	8.02767131259888	11.6691082327566	12.644022685732	7.23360043416596	4.39353967419229	8.7912719744012	10.1618639547649	30.4876654285974	11.9443432392525	9.1768810823812	16.592366604641	24.674941689506	26.8166572578277	10.4976135685131	7.81703884303994	8.99788275387692	9.44920154641673	9.18396871972787	4.84258739468511	10.6516774185014	9.88020370693612	14.0206992466216	21.2592587936201	9.74067471804864	19.4464417717047	10.1521456589638	9.86451438421143	5.29343304721514	5.03628145189352	14.686738438405	22.196558615817	14.776086197854	20.925978970723	6.20191864281582	7.28973376492762	11.8983067162998	9.35486689126452	8.30478941633369	34.6495374339253	11.0230544749869	9.6407475479807	13.0013285583263	7.34047329957765	18.1231070155189	15.5155756447574	7.09942739018932	35.2193210221167	6.69611338304293
CAPN2	30.6672666682072	26.9106513163974	24.3739521607922	30.6383629784672	32.0775862383361	26.996281992641	20.4310007968507	25.9284978379919	41.9590891878231	30.7438601749674	22.4728545483421	22.4392861030461	25.2831600475453	18.3210695773528	34.9609263027309	26.6220084446718	27.5592175752671	21.4092267290251	30.5145753644052	29.8257295132814	26.5950621727946	22.6792096067976	24.4763098624085	28.6251078645814	23.4647696950503	32.0405986670331	30.927832033057	26.715290845288	27.7075364651418	35.2180471205625	21.5292011914064	26.982567357096	22.4392861030461	21.640024089754	27.0589066537442	36.793539710995	24.7250798780593	21.3414924446697	26.5950621727946	35.3982693794993	27.1508798722834	32.9336642116711	36.5420750681565	39.8149412872433	22.5296832188906	30.1568763157416	24.1276988252507	37.11666618442	21.9173546114935
CTSL	85.2179378754293	93.9046462895777	77.4571211456592	79.9867402162362	81.5214036167781	73.3025931987601	83.6488405445134	79.7299146484799	68.6287264939999	87.3626337951176	88.141011530417	74.5254179946952	91.9007540453116	82.2006542197236	88.141011530417	78.7010433781864	81.1230879364195	78.1876584121926	77.1484205395895	85.3829069413703	77.8416520467308	77.727815546235	83.0746148301008	82.0060002479801	80.4727797664082	86.0940138330342	83.4939579024411	87.1263032803056	76.6331023423542	61.3721048773656	89.1423832867463	69.7957117266843	79.6064400096211	87.9127361457779	66.6422473398293	70.7945758859685	82.214579088231	77.5755245547401	77.4428880808669	72.7231841831925	81.6999473281759	94.515253174528	76.0398945385775	62.835182686284	78.7239759835657	81.2672117263654	72.7985661926889	73.7094122947967	83.6818735826834
WDFY3	5.92083493449576	12.7586789195112	14.1064521415877	9.24164324004699	10.582181255814	7.97336897622632	10.9605251435575	12.1948563863216	4.83642448367541	5.4538960401107	10.3183516970539	6.59490132180242	4.90455653541881	1.33601653205086	4.12189266613693	9.24803318249826	7.27435468922101	10.2572782293214	8.23020303036798	10.5269615556972	8.94817898273212	8.51103879332213	7.75368237627564	1.39770817782906	11.4509043401625	5.80178519719801	9.02597479739292	10.4732116054236	9.03543670625461	9.709339087141	5.59518757117267	3.7484311233661	4.49078726089719	8.30725450819833	12.7398497208764	5.31541154201103	4.05407601135559	9.40086193443225	8.86994792026368	0.312092910613658	7.66207217467678	14.1334879691752	7.83128264481997	1.89320942109795	10.9873843488462	4.37820316132158	6.88576670814995	6.7825309745297	7.74516665830012
ATG101	5.06933775092516	8.63238843665874	3.45033618752004	5.62475441477155	5.29813438457645	4.55645622861874	7.05755226716196	3.67722191776234	6.74291356006898	5.45634315428845	5.66974938013821	5.14502273302879	6.14974520403686	9.29090721294548	7.90468505163587	5.66674476311501	8.27949451639537	6.0961656186039	6.21353140746208	7.78737291665311	8.01894717016238	8.01168326087553	6.04020875376798	3.79355177410291	7.86643809290785	7.74277416452027	7.04717230587988	8.47785289380202	6.30969978831042	9.67598933123623	8.72438006966714	7.7078083466349	9.43871538526949	7.17504599987689	3.15049356837785	6.01584163988753	8.13212382951706	3.94393945966798	3.05786634330686	10.7100233271052	9.12256611522254	0.961803410266137	6.8491152156198	8.27731534360932	5.15329781150615	5.72699393798408	3.12200748775405	10.7414562436556	8.04561314624328
NLRC4	1.68357009562078	0.098064447685859	2.21530965929591	2.04907831888934	1.18553314878362	1.58549538524052	2.01687637515733	1.59884141378807	0.988897281020535	2.53753469730993	2.52361213898156	2.80205694676457	3.43878321940545	2.32370997565876	1.68470725822155	2.10749117170083	2.83103498683251	2.25971516998774	2.66566844109717	1.65916402149853	2.32269680935276	2.41821316883063	2.82307378882972	1.28052702814762	1.70397225519902	3.2840676374518	3.02968129024673	2.04250333587425	2.4498777952853	0.98528549151128	3.88371159937413	2.11527220414712	1.57356842539981	1.4142406051996	1.5646438715684	-2.07905401754078	2.11011628983887	1.34741084150709	0.901669596939343	1.2621840549005	2.36949428275656	0.179100795407583	1.76919430624907	1.64780193366733	2.0652455280923	2.46546635511265	1.82038146044727	-1.60067737210802	1.96682214437033
PRKCD	6.59732068827488	11.4391247385972	10.0428779818099	9.90784337722488	10.0370983373175	9.25625755209316	10.6659741248388	5.98544738922905	20.4563554499311	20.8592243076038	8.76189968576145	15.1886721070028	13.2373151293027	18.0414012917631	11.1103458766418	9.12968213612072	8.94505794147322	8.73854078993361	10.1236728457741	8.77199303581051	6.9930400896628	16.4900413733289	18.9755047911254	4.09014455198004	4.97042886697349	14.4603888373911	16.7853679894074	14.0086152955521	11.3308134798564	6.13564605067347	24.003663324675	4.1633573875145	10.8581202684514	7.37861807742999	7.48435793508688	21.4934952310442	16.9713499799543	14.9122224586946	8.51628281867461	6.226065644863	16.1398261584122	6.32403121980351	11.4568842283264	13.0702101065261	16.2685283874307	13.0627722688114	16.1840326284485	12.7749315540193	4.80923566351133
NFKB1	5.90472876343298	14.6210855827613	9.59587858342611	11.4452410524001	11.9873038680584	13.3014526905251	13.2455625233639	10.87107078366	4.8093903793936	9.7019933607781	10.4447257855112	8.24053216633161	12.5571342254702	6.58890394822488	6.18741480586567	13.0187824295881	13.6850456167158	12.3294782586809	13.5526862119491	15.2535684782586	12.5976453250333	14.0872922708705	10.9596128655061	5.65075715249819	12.5882316628248	13.2899164171396	11.1212311633737	14.120693806603	14.2382028238788	6.96650779678244	15.9431803883328	9.42539108495295	9.2547457715224	10.9140437965585	10.566172285974	6.372429171167	7.11750514801739	10.4733218557911	10.151710754117	5.23586162950834	10.808623405019	13.3740396801786	12.9598779967407	7.44217785986487	13.6160173543515	13.391280964274	6.93521309073113	5.0943173942213	13.9542069172998
ERN1	3.01800416424181	3.91840898944556	4.40215686639033	2.29122401970333	2.95949318355614	3.37014886658589	1.14322589304903	3.03061748291089	3.88767802994895	2.99352023091125	2.94199898039921	3.47278477782479	3.62107439720919	4.63556831613387	3.06329465217922	2.95065301809351	2.6800340853419	0.386658077315557	2.74839538122316	4.55582431333335	2.41003316906376	3.25966486896019	3.11479421790271	4.22047267264998	2.63193903141963	4.46134911084939	3.19605434883553	3.72198456069323	2.67096803666529	3.74150448451319	3.83088376168958	3.07563691099151	3.354573767215	1.98219409817953	3.99132047678939	0.359046113237694	3.00418011154576	2.94794422659137	0.445564805392142	4.53569902249989	4.10040941968549	3.52878755130235	3.89295827595913	4.448110547444	2.00309100607197	0.4329261878031	5.71916623494741	6.97907232700838	0.436766202440892
DAPK1	10.0165431993837	11.1618553358352	15.6001263020751	5.4283698325117	16.0472500130354	10.0984225500066	7.86875001944742	12.2791618978605	11.3338372620969	4.49026964949474	9.96452048112588	2.64397918368022	7.58128338494773	4.34743855652801	4.82315378831245	4.77008568841292	7.97118410336892	11.3902212859299	8.34939918624134	11.6100444038826	16.9084314143661	3.49044534024582	6.51348929354393	3.0195042399078	10.5181732423111	11.0560054507533	12.2733490432542	9.14956226041029	9.1164296550025	12.2280247576813	14.9466162894228	1.69222911298521	3.33577546664906	6.56995987764028	17.4496061806691	10.9022211552352	8.95399599163374	9.80248632666476	5.36909602758	11.4473976690964	6.94750245385149	18.7923489607995	6.43681687568407	13.8259471940915	5.09379443931827	7.59443388649121	4.51117728232843	1.23000396531575	7.79973485565085
CDKN2A	6.26697116461993	7.95545621510117	4.48106356429337	2.08657565144502	-0.147901768073572	-0.785969801659323	3.12072203888863	2.79993447369192	-3.52360382037246	-2.88743945682073	0.747283095040661	1.66441765693647	4.97833028506049	1.94872886007181	1.21579353843138	-1.29661331790043	3.37018585935414	-0.562189556266955	6.41074935742465	2.846178323948	6.17841537318813	3.13365166354926	2.39014075217282	5.08230708139879	-2.22865463826738	0.962503213434387	3.7462980363954	1.6441704013229	0.230526114965446	-10.6887271674152	1.83823614616739	1.372772852462	2.5567086860728	2.57249062170723	1.40502025625985	-4.87951516064768	3.23175774592356	2.83426441584915	1.78612158194732	20.6887920531274	1.65585752993784	-0.762065327607904	5.74410710886509	-2.46620774471128	-1.63133344801059	8.11422101830799	1.53783637598274	4.97748704866958	5.04329462201023
MYC	33.6175752813331	37.5728535962707	21.6583750621534	36.7011055222319	23.5110319497756	31.2867145952251	34.4142036678436	33.2215939166807	33.5994209224283	28.6520127580013	26.1381227707752	26.5207066616629	28.4421103139818	11.7810484315407	30.9195482252163	33.5046611639243	33.0811159305832	22.0899483537035	26.8438099394558	39.9838384737254	23.7504792119122	29.5376665757238	43.3306916303956	46.3584164406914	31.3993550288314	25.9080589532986	26.2300935610053	47.6801006861776	27.432907808236	20.8821426352162	32.8362601552051	24.838450522554	37.1518497125249	31.1968681126056	16.6603875244965	-6.37297162655588	31.137947899678	36.862982975179	22.7728546039597	48.3477327737371	36.559545833486	6.18554399003371	37.6747551987659	20.8359552353897	40.9208536183993	23.1573412489035	20.3054647980487	36.9795331773935	36.3154068490195
IFNG	0.476066340967191	-0.758697769669718	1.50654832355799	1.10424171802694	1.8735671822123	0.330523293109513	-0.0509682957779196	0.090839970133322	2.3182331299449	4.52530108058124	-0.201270759587589	0.0325600844465015	0.67381170022566	0.634085073166677	1.96441476263985	2.86079214236996	2.38895088395574	2.61277849090572	4.01352430662888	0.42620682190599	2.60584735507552	1.89393831083769	0.465522875057651	0.84549011827601	0.0939345809216297	3.60782326331141	0.862072442072423	0.964569156738881	3.09375321799512	-0.874102351738325	3.94026207485028	1.48504001325508	1.38305021330315	-0.0640094196236725	1.50742079311105	-0.571728174715721	-0.222842096586799	1.25427496780528	-0.244080292476996	2.54697501844348	-0.0514851146875759	-0.509457798771763	2.73213214568818	2.18396735881796	2.25787786518707	2.99066675352757	1.9966628219922	0.358473832155613	0.879942311236097
PPP1R15A	31.3494650213523	29.9358423344626	34.0391312772463	33.4526818052972	28.5809098068414	25.0669296941722	32.9790792250501	38.3316021991668	25.9160246550482	20.5591759852453	23.1354332533878	28.6487034782179	22.069137047249	30.1862805635292	15.9269913182024	30.9204635406949	10.9633043961535	35.1730989599682	14.3933977831558	29.6638122854027	29.5798278039011	21.6494345903691	31.2496563141058	40.8420086931478	43.3410388518635	23.5712532035166	33.072643778354	42.7651714490226	34.0119429357155	14.2372572761534	36.2945050179289	24.0147592061501	33.2845784280213	49.1467456562508	24.0340904224655	15.7848298955646	37.0192301180857	21.2000876766112	38.8999912806518	13.3092122592638	41.2010903130235	23.7201964371879	43.7757834878105	11.3081381031191	67.3161216565217	25.2347642429027	29.0574572816094	67.8953738551396	28.7116826747346
GRID2	0.83814124035083	0.866354993350377	0.796260283801935	-0.00538878149756927	0.363844948518352	0.00778454284719365	-0.00426771585593988	0.305507374733718	1.2120985435072	0.971818279919924	0.379671970150195	0.506010285961387	0.46859632628324	-0.00297600089565264	0.000527329234439211	0.470668209775649	0.220820341564898	1.04601258839424	0.552942060814744	0.472926000643444	1.18053444247264	0.452551676579131	0.624831198139848	0.62314197064904	-0.0133550932203227	0.712821600590073	-0.0104335768849019	2.29927563961804	1.36891322151943	0.552486326751975	-0.0106287193998845	0.755630889432467	0.535189311812823	0.436437562564134	0.976858256973553	0.606408700753172	0.83814124035083	0.683689151964435	1.14527588407109	0.529137484681506	0.435635310002538	-0.00843035464776376	2.11699606798398	0.00211095491158342	1.01239146039619	0.870619218677778	0.879819826884188	0.113176758994617	0.00457232037834143
ATG4D	5.1273379367359	14.7369504525915	7.86668485793538	7.97401103609262	11.0025014667115	9.72804240713493	8.87088385747998	7.61660465705006	2.4023122058986	7.64989204635877	4.44165302345522	8.59858264165673	6.4882647689384	8.78587799373159	7.25007375995703	3.9157133757052	8.54890532300827	7.00196299857838	4.08200137304232	8.48967870523926	7.5740217339354	3.9153382443706	6.40686678596693	4.39708411092207	8.49099718154764	-3.80591278283136	3.91704840192541	7.80597426473978	8.46665226125939	6.97036921691266	6.42981599702497	4.75243278426159	8.01707942328736	4.54966326463438	15.7857349145811	8.87291397999665	7.98963966948864	15.0208476399638	6.77686213126776	4.72994697073454	7.49232033591388	9.04521511196196	5.52016112707476	8.17799973255729	1.84449742798191	4.85812052114858	15.4750103201474	9.13292964461166	10.0882512379125
SPHK1	-0.933516386898963	6.81793330985328	2.38316014970034	0.643879180209875	2.47349566292668	2.23002479258357	2.08421621145377	3.11521411159045	11.4361092552342	13.4205407058554	2.01142670066934	1.36037665585297	2.18910580084431	4.45555117209204	0.498743973792193	-0.417810833225764	1.89341395637786	3.26373149553946	3.59185627997539	-0.984421219539531	2.60433313468988	2.69949705068152	4.73409874334824	0.950425365916553	1.16294012946561	4.92466378687784	3.55712774439641	2.90341863466571	0.511549571300497	2.76736250888358	4.29704794724173	2.36562562523648	3.53120281797984	5.07117635066122	6.8696339489718	5.57170801735564	0.146725865054081	5.80688413556311	3.43928334378295	1.22844877617526	2.38650789329752	2.24376010631372	3.62603387260811	4.13441265029433	2.98603712065145	0.429570026092727	2.4417590536254	1.186806671819	-0.0222452757755196
BAG1	2.99423018888432	21.533923878785	4.9039744162718	12.838913389538	11.2052666912316	10.9488293864716	14.6424348272306	12.7745556405796	0.146135122752137	3.14959889596558	12.6815758739749	14.0364875827812	3.55800592712596	6.53515081714345	13.5640199813012	10.101916700143	12.3859759967246	12.6440477839979	10.0911439744877	11.7130056824004	16.1566621469143	10.3393902930166	9.07243417445339	-1.24575675291593	13.5049557268459	2.21939260928965	8.95227184923376	13.4073882650052	10.4152915747246	-3.80715801412844	9.39538377330284	2.78523931117021	7.24139585217731	9.58284777337114	21.2719887692078	20.0006492657227	6.20922943190632	14.0484397361591	14.7938009095209	4.78455503764909	7.80422433350789	11.6051391233598	12.3807475100488	-0.963056285954721	5.82742917574821	9.52994068883785	15.7514590729531	2.64867643982353	16.2754685945945
PARP1	14.8001766254576	8.57455342087131	14.2226772473627	17.5131773009682	11.3070410317031	12.5052159756388	10.5479558152316	11.4957546097473	17.1651663646042	23.3011782539043	10.881758917579	11.816645830745	19.3199354288754	11.2476559065581	17.4841136566017	10.8527524475948	10.9482622533279	12.3515407649177	21.398738797117	10.4967942720828	12.9264768248701	13.1682196425536	14.4856031737107	17.1250775935058	9.64503891086875	15.2248679376306	13.0351176804186	9.84839865986094	13.7533899169486	22.5557481857532	15.3362245763412	15.8508511919672	9.41376853422093	12.7971769591621	15.732328697334	12.1888129436563	7.25908523152332	12.1439215244397	6.13566579252388	28.084844477234	12.3326160443564	11.0411134502812	12.8851683336148	20.569510142553	11.4821756939367	13.5854306397012	14.1955098866778	12.5749306058635	11.7080049751966
ATG14	2.64226145145804	4.20049488803719	6.27394423997597	9.55248784331315	4.94434947739077	6.73720616189217	4.69862024131313	6.55324353795631	1.40951320734703	2.8537986026102	6.09632241460699	4.4597305182964	2.96038375466551	5.63497588517059	2.88777147237347	5.33124505736211	5.04931517743526	6.54964018872751	2.4004424658363	3.8728613869794	4.9249379747772	4.31181234740668	3.26788508326398	6.25809772393782	7.2331174420298	3.8728613869794	5.50425514375612	6.59794424972016	3.7651856394921	5.73796042818662	4.89375187776352	4.5318714879897	6.17308334384383	5.89001628526303	-0.212298106651649	5.99451067270877	5.68273464844724	3.66090224663999	7.27126910082267	6.52823382813785	6.13719234141124	7.739507206921	5.05655749835673	3.2314296017887	6.42336951510588	5.47351843782496	3.48600416966145	1.6602980931031	8.08111293438006
IL24	0.808145454132011	1.01926839360596	0.777549532025628	2.42001814898402	0.856235870907603	0.881227332779123	0.794018820554314	2.49059593217296	0.7896092557522	1.02977498894953	0.796440428162102	0.789670532441059	0.995978538248136	0.853360580122687	1.61723578343745	0.925526843630504	1.16976040624978	0.918797013436791	0.756119188495099	0.792023792972813	0.797206386772838	0.799765866930559	2.55697037018575	1.8316511665397	1.0218714744846	0.784533896157678	0.916375405829003	0.770816166638328	1.07187796618489	0.792161665522745	1.25497389089308	1.26142561919121	0.824896379749875	0.808547287803181	0.809428729404459	0.833188765509489	1.65756880708308	1.96893451754084	0.86163057632291	0.81116333105831	0.869270129666604	0.850843522288022	3.90553124102185	0.855514691415648	0.820095586857355	0.857886806313205	1.8762028545337	0.880874991818185	0.852655898200809
FKBP1B	3.26864719260901	0.834349332376937	1.86037252391276	1.98003611071588	2.46631133440616	2.45233445216305	1.96723401214706	2.12194023943166	-2.41251778664465	1.13993917478315	3.56108311004032	3.12930202273609	2.63402418218422	2.81161251718083	1.1091354946684	3.38968156326421	2.09647360763621	2.1094144889396	2.64669115019568	1.01768132475731	1.49763584706215	2.02873180705979	4.13937250414965	0.768124402741629	1.5759153963274	0.733957067401924	3.23158611551407	1.60105333217253	2.78016118430471	0.863196662891069	1.66296869268141	1.35687850199527	2.70408389790662	2.60056415183391	1.47380904284108	2.96296482837975	4.07409592320064	3.72860726199505	2.07856698269814	3.758788854589	3.070499534616	0.129334258102214	3.53312204119965	0.374221262838513	2.34396583212691	4.03487762675766	3.33265281588344	2.40563284458443	1.19025035085326
CD46	38.8529425454294	29.5576442210726	46.177962774741	37.2583119000659	35.3739167119892	35.3916289947442	25.0429816088453	37.475769888938	37.7382766859141	41.3311915783735	27.4073809725763	33.1680875771925	30.3322447556401	25.8655195372886	28.4630146428651	26.5292640278973	18.8440765426535	30.0484149436943	32.9027315842505	28.8386227027408	30.993547078278	27.7600641653725	23.253043175505	25.1132398927757	25.4153859645015	31.0285777457282	29.6343493032481	28.7028197816622	26.8000820739349	23.4953298720789	24.0076205587001	29.8465947077957	24.1859907301062	28.5559351951684	27.7191250270255	34.1720286921022	20.4060924286667	34.7616546977945	35.0950762754673	31.2710745212673	28.5504337522667	37.8305538713864	30.6973094774489	37.8213891765288	30.3353040305711	27.2303894443795	33.9951684632587	39.4034938635911	22.641411398206
IKBKB	4.10747056710422	5.12780304800301	4.79973893102222	6.05408397164203	7.21045258321533	5.37802946553245	4.86571255934616	5.68971572246491	4.62969097218636	6.34095370781851	6.43321614973391	5.6581229273421	5.34317898955342	4.10421661357163	3.85961100008244	6.63855813606126	5.40839969850326	5.85056464657176	5.37603534738819	2.62608678928283	3.62758510385842	5.18027631012417	4.31138126115607	2.81263560984695	3.07231824743616	6.64055970885278	5.92343382361882	5.21919329618802	5.143685174008	4.2663999195395	7.10604652089997	4.88796095411823	5.45900929880736	4.12007264831118	6.01945340775741	5.20069458899188	5.25513215066822	5.55753364442807	6.4819359969555	4.30571945655584	4.07464402785851	5.08545692419576	5.42283935026185	4.40267087160295	6.10847680543476	3.338035421989	5.05610425057706	-0.0369368543511932	4.07201999202009
AMBRA1	5.9306329190935	6.71969620141741	6.29696956485295	5.48666398709172	6.83921509676376	5.60549504848429	4.72333251101153	3.97185532640497	9.22000050855155	7.27002842981179	4.88597735591914	3.84909865411405	6.2731897198294	3.28917083222938	5.31039259385661	5.66765416911782	6.58637105337727	5.55413368158458	5.37887235082213	6.06196582734861	6.00136207898894	2.84769917124897	5.253708259693	5.36213815629807	4.70227301829166	4.48849918282007	5.48009858101942	4.34096499643752	5.7603382452135	7.25521831134762	5.59531386662796	3.95482678852231	5.27157025403316	5.96014781208299	7.71863869182599	4.71157736677449	5.48333325961285	3.50118790260281	3.24290935131127	5.58712492455666	4.46392925825503	6.14747412219679	5.65774254381094	6.71636857228969	5.04906526504022	5.69117994934763	4.19861744986857	3.84237523213345	4.8839913128364
ARNT	11.9118295020982	2.59970429679647	14.1590604459179	11.1642107717397	11.2349901735789	11.5134076333592	8.3932688971139	12.0436023574889	12.9822760610054	12.5711035355075	10.7283323423135	7.91702945683132	9.31134028708635	4.11538739947153	11.3777541433027	9.53296429698289	8.0442347329105	9.15402393736589	10.4782121812764	8.78347755925426	11.6855897062482	9.05989444339939	7.91368512105567	6.3160808564528	9.18676829881611	8.23476545883884	9.49623083592279	11.6441621234418	9.6534447465294	7.66889781976888	11.3494267154084	9.11750138036371	3.96371122684297	7.39662068098928	12.8937927699611	10.6465075936693	5.61712070517248	8.99362838839974	10.5756739593581	16.5808235364149	8.37025022564908	14.9467871022632	10.1378130317874	9.60646737408444	9.507920946562	6.69082723823222	11.0693461264856	11.3871122576443	9.14009824371269
KLHL24	11.3139616116565	7.47357402018215	3.61141985498344	8.27566302015343	8.34326878350844	12.1333283246164	3.31940626159333	10.1694429510516	9.26030782506499	7.00508658806427	4.31797533647333	8.68583927114555	7.09057738086042	11.318239231887	2.33056305164071	10.260214756478	6.66988311304637	10.1669960818662	9.44270519962638	7.11054841029051	10.1061500146779	12.1965508474883	14.5302567338624	6.44896955303497	7.78406235609044	5.89660203697316	7.98752216935884	8.06366556979944	7.67039736091185	2.78170235726819	7.01117735596449	8.18808622736832	12.0384549327138	9.59994735069231	13.7786718180118	7.94866271808786	13.8798208132567	12.541656221188	13.6194932956481	11.9435375323727	9.37412244893477	10.4428233715446	14.4769185062968	11.6293964960618	7.33309028252959	15.6825032762829	10.5336655904728	15.1730087810911	9.73886438793124
CFLAR	8.609843229367	6.95574253607427	9.43081347966943	6.91892999872751	8.7911890914414	9.38494194820101	9.86826592869094	7.89893495296868	6.79026956919662	10.8883768057985	7.36389521047286	11.862720980685	4.96754229583633	13.8152355979847	17.3393939697979	10.1883882426616	10.8003115022881	13.5407314781348	13.7611000275201	11.3792834351771	8.68025354047637	4.21216021126707	12.171504264405	6.7308663290547	13.5909796306784	11.1952469557551	9.14473446376248	11.4599495409816	10.393355628463	2.89588050319903	14.078444366437	9.68611637572051	10.0657292875391	7.92763195941959	9.68691133084594	4.94212120336384	7.90162557031627	10.3153888757767	5.98780168104427	5.93502015502405	6.55082209680105	4.06307555005208	9.76995356625608	6.95884373464051	17.0799415827075	5.75266967932961	7.42696747427058	9.31470635250382	10.7534178856585
ATG12	5.99275002923713	2.88414565760301	3.46252664870691	3.51884208636133	3.87816163803943	5.16786530040235	3.82980505091023	3.15628124170537	6.52515592374812	3.27902858498717	5.56065550108909	6.20921259411311	4.43002826856766	7.50189474191515	4.74247398676109	5.09258229643303	5.20702362367545	4.75415107727893	5.88321119818044	6.38072858078856	5.46598314092787	6.34587575879837	6.41508174400139	7.44920345266541	5.56370536635355	5.60792192361312	3.74522644695935	4.5579960727117	6.12726855462471	8.29192340422221	5.62449826577919	3.01139641895615	7.91461938109637	3.80801149241944	2.99645856823535	1.23781865423727	6.39232131333101	6.17580683585478	5.63557187231918	2.36940626986325	3.40366424910291	3.76856764984498	6.83863340487143	4.83674726880792	3.32178834490234	8.42280155851755	7.31395490633686	1.41668676292257	6.32204787528543
HSPB8	72.1042127599494	72.7557754621095	80.7327202639676	63.2377604659297	78.1918407443067	67.0660997371481	70.3534154977594	59.572165266549	67.1289298952873	36.1891121041462	51.1319388030876	68.9131946883796	73.1569809274713	68.4662069811204	86.0109841134341	62.5244287371902	75.7632456983691	57.5396515375203	75.6033499270336	77.4640301546804	74.0349835195648	71.6803186263708	66.3207944390445	65.0921437155052	67.1945525048993	70.8572156302336	64.6089797994153	82.0812648914937	78.2365060056149	53.6856077504943	65.6247060981498	78.0273234657837	76.3578703149976	63.2099197247454	80.1547107336024	44.9827512260114	74.1352464896974	82.85510904365	60.3581845071268	59.2421254269728	71.6864480573537	62.7924203050396	47.9807690140353	83.9361088955622	91.1445570898346	56.5008177028479	78.762115184092	74.997499655484	77.0597111059266
RHEB	25.7549519284007	17.5380341137983	13.4643263407325	11.8500960508643	10.1596576241639	8.70337431719301	10.8353181632258	8.00966669151135	21.7330350969368	21.2717011989721	11.2458683988417	19.1262616762784	18.025902358757	23.1196482555615	18.5186577734257	12.2263521585728	17.2930693954164	8.63410521521614	11.4322990006212	17.0451481258932	13.0020970834316	16.0585087707259	15.778251971843	19.1910353282549	13.3344432770285	17.8906284857164	11.7078458363293	16.4820323900567	11.7778983777254	20.1626960678607	13.0720097249313	19.1770733186064	22.2251936053813	13.0138673280384	13.6696807351484	14.6679690883457	17.2003157641844	15.8378400009975	10.094371005901	12.1971224069106	16.1656068046562	22.1269185915762	12.7931332716918	26.1233083552994	12.2222297749625	12.8912030989823	25.0202722864292	20.0701476231433	11.6191026687906
MAP1LC3C	1.91521002673112	2.92691932338664	1.08245184443171	0.204238208535535	0.726281766924601	0.301852822015904	2.14473195507803	2.00715568342729	2.69150245847909	2.11466258865259	0.797993043063928	0.817999281358426	0.412413157330571	5.49222012072407	1.81820415303132	0.694017477311683	0.769203868290686	0.252980640698749	0.178903604985928	0.213480673267814	0.194886538265357	0.187525436265198	0.18242845700128	2.64576480047252	0.178704656283221	0.169369204657285	0.478301940186871	0.178648431649847	1.22302856526729	3.4932570804447	0.215711277472622	1.24800419615767	2.48147750299747	0.20097609855691	0.224642344235447	0.225740887072133	0.253362319459921	0.242163886232006	0.266634576664967	6.44969535227588	3.46603462670528	0.229224651855405	0.190071763411257	1.57824174276409	0.958619251911992	0.24279641335746	0.248489157486549	2.50635365953649	2.49724310644405
BNIP3	47.6824283849473	31.5971611163999	49.1667879728631	48.1517853634641	52.3144106300229	45.3503712370859	50.1456370316997	57.6972548476814	49.0192575173636	61.4717654237459	47.5413962471916	47.3983400432535	40.0650949991588	40.9601583710198	55.9435346627945	46.5317733926462	51.7761022390522	40.4060835697855	33.0893106958733	41.945186158203	35.3947487101899	39.8279197177344	31.7920307513649	59.5897567283183	56.367696374052	45.9889108527648	26.7480311921268	58.0936921787286	48.6805992860918	34.7774351569773	42.5232567966798	49.7076663952365	46.2585377742336	31.5532042580549	48.2336535140562	29.7845565850721	51.2659976123877	36.9978224429543	58.0611206926602	18.0841756926368	34.7774351569773	63.2569784804854	34.7315474460241	42.5232567966798	50.9604301999547	29.9705309818141	40.1803735579871	60.8656641318864	50.9326658710698
PIK3R4	7.64440943857452	7.00465329224725	6.63339071916021	5.44721748987498	2.50098486162704	7.68167694952021	6.08992153819166	7.86207403508821	8.23842285573653	9.42199433819019	4.12399473382061	5.31066486325178	4.95889305881065	8.37414917649906	9.21159341684358	7.83007701557812	8.36111252660269	5.69465142996357	8.94740445048562	10.2702084704619	10.055447110756	6.22888608462437	6.08865416366212	4.09342141697587	7.10356433702836	6.50775314630462	7.32263030361657	8.90474361885475	8.96055276333613	8.72294516321223	5.40984948227055	5.71822906273117	6.31064011650121	8.31663158881926	2.59186175685747	7.15312035607765	7.42753206588754	7.26228206004923	4.14862758150487	5.77157045592595	6.45325045838674	9.21042653897277	8.35691958267458	8.31184683123418	3.14043951797812	8.59015557814371	7.17562602448546	6.25401024930687	8.68552690727845
RAC1	82.9822335823158	87.553325571383	80.693619835038	80.9994403854669	84.7986099678416	81.5961849844422	83.9770278748547	80.1969106516264	77.785376193716	79.6236129500535	85.483568253271	89.2800281043892	85.112756272857	92.4014981114886	83.1584082341741	87.8558747882222	89.668179556834	83.9297269183587	87.451535148529	88.4556099196205	94.2939996932512	90.513671869148	87.7989844718905	82.9768562399774	83.7770132039609	87.3335705784847	87.305434301602	88.6360808293263	86.5428766138119	78.984860496571	87.3643463863324	86.6149442331926	89.3771712679378	85.743084691345	66.8914141384072	79.7696997569222	85.6015328233153	80.2337798447872	84.1330550430171	95.8914775294365	85.600437698766	80.6762382428319	88.989328696776	86.0816747379036	85.8751595200055	89.4786808896253	80.4978312217	75.0952167783517	84.7147486994682
ATF6	11.2967410277026	3.91576313367154	13.6235126264688	9.03677473215251	7.96154594989379	11.5939609346238	9.63987839829972	11.9560627189328	7.84657064019159	13.7458863767469	10.4997594125074	10.1319464032612	12.4042293729742	10.7312032177521	13.299609404221	10.9164594948861	10.0519808180629	8.80062359527573	11.1992199637832	8.8734691304785	8.80665539118423	5.62385806594493	10.160983384404	5.16046429076391	9.37889144722062	12.2657511494242	10.6212895549661	9.73835273905501	9.02348790899741	5.35232601712367	10.9413796698704	9.34431196270456	8.01263483943495	12.8053648910855	10.8726931212171	10.2986433083691	8.96515242828784	7.16343390022056	9.01109531013083	25.9279882202313	9.49784858583026	10.4254375636207	10.5019527928377	9.30171820390447	11.2988416111729	8.66522454026653	9.5465500652426	10.9413796698704	9.67385892126403
SIRT1	8.07205839091718	5.96394908536981	7.84185339413829	9.41918824370489	6.22228876862225	11.1401709224735	6.97319078733142	9.45408191402948	-1.6044314057077	5.25105386501514	7.16151006152601	5.72287866134926	6.62584671821126	6.81699610879669	5.64046678189783	9.36819065619168	6.40856591961717	5.23507203127868	6.68621143605334	8.99832773939702	9.82178062417233	6.1968454673439	5.39176614211769	4.81443904613166	7.4478068553216	7.29732790204678	6.74240866877873	12.1990450969834	7.47620790569077	8.58466460951839	8.41314845773839	7.99283732896521	6.3028971425305	7.12962963277048	5.23091009540981	6.02243260819916	9.88464250353573	6.97022748899279	9.1460820119897	8.35463163942209	6.27001784916644	7.47065310861778	10.370268279211	2.1678806748613	9.6755357469881	6.35897784105156	4.91269957737174	10.4331190600788	9.15218063534955
CDKN1B	19.6180628560429	13.5451963506481	22.8956583967916	21.4613630057776	21.3599134841396	29.5265429177743	17.217223979799	28.5592462639922	18.0370137138181	9.11695326026158	22.7621649767555	18.3205132038127	14.7364122972964	22.1423757282512	20.7797226428439	31.3712010532317	21.2197898985161	27.6196114370325	26.9845534078813	26.5657118114044	32.3650069577185	20.2487159903289	19.1068097605532	27.0434374946813	22.2629625780992	24.276855404883	18.4046398487526	22.7872477718691	24.0308774027562	29.8575034381955	18.4132670521675	25.2738223349597	23.3647112300746	22.8759276630557	14.7086363540268	14.7436586916991	19.2269287329673	16.6316011956124	28.9237113733369	22.4000849011591	16.4319887060183	22.9133122111869	34.4898095596204	15.9428627896575	30.6441195209884	19.3734086047047	16.7071006371374	29.2462729232378	22.7441574013736
DRAM1	22.0859884670498	30.0758991164841	35.763111637018	19.714230238746	27.2032359019736	23.6827996620499	19.6258975534624	25.1645562530461	13.8155546231391	21.9165332305618	21.822209185838	17.1801471751131	23.9908193236153	11.4801318256612	23.6171452973852	18.706280831469	22.034105116764	27.9220053977121	24.904182706573	28.1183761900125	29.2341586767969	28.499453987414	23.1928864284285	17.7408518515504	21.7736062757019	30.8542632749439	24.6661002065346	25.5781195202643	26.3857912221458	27.7334826028534	21.5989228377252	23.5725062524301	21.6897614147899	19.5781717054497	27.0239735162877	8.82089085797973	17.6990945821436	28.1483215967966	9.45092900383309	10.2946855473624	25.3735248467551	28.466706538002	16.3309915738373	32.0775712999716	29.5153197346358	17.2643337485407	33.2270808120461	18.2800628107562	29.0960726492413
RAB7A	89.2841659298637	89.6675087110862	82.910931229502	84.8550927474875	85.4577784790728	86.5007037497917	82.1719872105206	86.2644527345933	84.5507755739319	84.2637303805145	80.8570352509941	81.3606380430341	86.9977000794123	84.9432722246929	85.5251308035668	86.768293471254	86.8327064798413	80.0889640110503	88.0205540215103	81.8874754274803	78.4277886311821	89.3139789912045	83.7687075915744	70.9359902640986	82.6856956505831	83.1854353417166	85.1009455279815	85.7327164903024	84.4126697165374	83.0752809789219	81.7346030068395	79.250111244721	79.2596430263045	81.5141683105684	73.5229241839419	88.1023229906903	88.7520797670123	83.0049893385212	85.7189157022825	77.1518595895047	81.8642828253011	92.3022415062717	85.8171308437985	89.1225175517295	82.3837439264953	88.1695073542752	84.4004925506375	85.0507532096865	82.7366157994834
ATG3	6.9871947269684	8.8688245276604	3.79211077671181	7.34537840586224	7.11639666877786	5.28983364842018	8.45507878580521	6.0802378973205	5.96701078564015	7.74750072924013	7.22700585800103	7.04355081445881	8.98244865160528	8.00633700245408	8.82949279777067	8.03051544244526	8.59325084630428	6.66832705470628	10.2611229544715	9.59668951786138	7.07614119748057	7.76106203926607	8.09574337826279	6.48667232420518	8.89299903683708	9.58343874218096	8.68300313378901	8.22987456145558	6.92199037603787	7.68855030417954	8.53096709054747	7.86007925652794	7.74893154571823	6.89724196794416	0.863091867535164	6.84941967873384	5.89216021592595	7.197697705087	4.80943701589836	9.93083233527156	7.1083267066088	5.0724792606276	9.32617479476711	8.94486220335367	5.20471579123128	9.2639106930828	6.08356336638773	5.388229796991	7.24991464490862
RAB11A	24.6956093726398	16.4820558058775	21.7595549234486	24.8214998858206	24.6788715215956	30.6923843533382	25.3352496788456	26.3893776642842	19.762163440383	15.3133781523548	16.1475127632019	21.1837752250622	25.5003219796982	20.2182579936604	25.1136633553621	28.0493373988477	26.606874626433	26.7726839633401	31.6831747888025	27.7743159614126	27.3861238265761	24.2846761092183	16.6090162101051	28.7689342292891	27.517637211592	17.5174488103177	27.4958827603058	32.4333348401492	29.5366167184477	27.1150728736926	25.0488398456006	21.4318829588296	23.404013125511	18.7806453939914	15.282279985926	28.1752992380983	24.9835764917419	29.9380160638738	24.951634300154	23.0899763279003	26.1481172332167	24.5355893350641	28.4078578886513	18.7908925726847	22.2426701694985	23.0502358193485	24.6763513337962	24.9546775457984	25.7064899844286
TP73	0.165292130371094	1.03637797338179	0.38437045034165	0.375495125298707	0.129644849062966	-0.275741486122472	0.600962170281694	0.242942613250037	1.8073863663518	2.05885691633724	0.676954373061134	-0.3429756408393	0.587337537594722	0.336116303707323	0.33654030509775	0.818707797293944	0.7212096207018	0.0908097661985708	0.629935325254628	0.853001062556434	0.726841376113913	0.795272904196357	1.04392060546642	1.31101441751693	0.985376428956492	1.65331967930299	0.618461864032047	0.00323666664114208	0.955226403586532	1.09484013801736	0.737339716150386	0.734662848571365	0.430506230261328	1.06547086569128	2.08193505778138	0.673737047230099	0.133498587039014	1.19286647108037	0.318262318659747	1.3619552731552	0.155332608349148	0.590529439744707	0.0180398099626278	0.55841769034012	1.07106489564119	0.173659801911765	0.558530866726733	-0.138408501917517	1.21788747382802
GAA	34.9382362100131	37.1870770733784	28.8433215429964	30.8037228722847	30.7728960766855	30.4007278308326	28.1481642400328	29.3724843889792	32.6168217549745	33.6642666330698	31.8474058363407	31.4345357705357	28.7558439793829	35.7282120338474	29.5153718114622	27.7375931216962	28.9015528373953	27.6058869437187	29.6736334451402	24.4829235542946	30.7728960766855	20.9391874671428	29.6144094234254	30.1901259556437	30.6765623404379	39.8673624531173	31.2974871521346	28.6972469433414	25.0755295130848	28.8177980012164	36.6176565222952	34.3333256573863	23.8876790307964	30.375112853642	31.8775664596622	25.8498829438951	37.5515647447344	30.8973527328165	30.2544964847593	43.9960892355701	28.6386499072998	32.1893220234614	22.461417246272	37.8316705942384	25.826645287382	28.5831486130197	20.5147965395927	39.0908276346523	32.277622505771
CTSD	403.557282325078	421.777015310337	405.909141744282	406.922550759686	415.522580868997	404.801117118135	414.798522760129	407.910145093232	389.970159551519	406.067684884778	416.658842543039	410.447279680509	427.376894914511	425.081853595743	413.406966639348	394.939822647117	406.869617045026	399.237788007432	406.558436177096	400.083795762745	395.342695086311	401.515371090496	416.873659109952	418.929645867902	406.497217683915	423.914989841874	417.21065465974	408.30440308279	400.765053960437	403.178748214475	432.03291177556	414.341440922384	413.907407395815	416.846654745365	431.277835914586	400.587189225746	425.549499242777	416.528149445213	402.455449782531	389.759141369221	426.050728343222	397.660526712771	406.320714634275	410.278273065412	424.129964077583	415.08062090208	416.95495887425	415.934311427786	414.989086999611
ATG16L1	6.34130486253825	6.61846961853214	6.99100264733215	10.8901021895276	5.01770779658506	4.45661761199167	9.30978783645685	4.97888955489011	4.96161988739884	6.73967107746329	7.3296125037162	12.5404251616222	3.75764393749769	7.92257198550361	11.1723616971137	4.32032017017915	4.10439512705321	5.96424760304098	11.3000899150835	7.84411965723386	6.83363586886774	4.32587133848738	5.29251059607371	4.03577857901306	4.20310094709501	5.51443751901491	5.51833417672767	4.37384644054687	6.15589127687625	7.06477099905404	6.62399796600457	9.33455414850826	8.69185094988689	10.7843846676864	7.83844867953769	-2.23033228356035	2.03171553639929	6.62434598375051	3.15126580426019	13.0785119437297	13.3676747541452	5.22134381963296	8.45792026731515	6.62499067236185	12.4127768165777	8.52225220343395	13.4136929695349	18.2860098752358	4.61341957477004
NAF1	2.08241186203692	3.86129877900442	3.52900011718559	2.96881034972009	2.77767478710195	3.39962629632635	1.91457032604325	3.71120418143497	3.34538837791037	2.82323453873626	2.3962784670014	2.3241800477256	2.61475636988217	1.01729854713652	1.58801343088568	2.2168398352496	2.63926464101031	2.40587886059521	2.02279407922696	2.39334081894215	3.03888461217681	0.788704851915781	2.04981694714329	1.43749079028976	1.88299248131457	2.68249449080664	2.28671692336759	2.63182567750937	2.99632365760553	3.08094763914586	2.63221004267601	2.48901779490083	3.09070527303511	3.01697080592343	2.90534641936611	2.69573886585032	1.82680153859412	3.02430369462188	2.82745631587494	3.05951678522847	2.57238135819994	3.33366524032812	2.34881810449443	3.28742910583564	2.03753098913848	2.435219150961	4.68090882723002	3.68932032571405	1.98414541295889
RAF1	10.7072615911086	6.88464466836711	7.87749396234892	9.47226953623107	9.61901860509493	10.368541613458	10.9192884458771	9.35725972159428	12.3236924687063	12.6549034617967	9.89572348661784	11.8445088980856	10.9065975422595	12.7067226523715	9.34783950454226	10.8822233303965	8.83577313891488	10.631524005625	8.95273416998692	8.84497744267284	10.4357146382772	7.37878223379871	14.7121653115588	11.377280526525	-1.9650255024894	9.40739158975991	12.9400609489427	15.2591456565148	9.5083670402827	15.8553782228828	11.6834135903497	8.67339034820324	9.83882633523828	12.5189180704813	5.15463540130439	13.9200274163789	10.0170747546691	7.07260118924205	9.00211434001766	9.177451928373	12.6386699807988	8.81626097456265	12.6031482455313	10.0941158167057	10.35897745421	14.2505346920665	12.3279467602782	8.61151119748293	9.92519165286292
P4HB	161.050576606276	160.32682767707	167.285472208531	158.46083378816	161.658264200435	164.364797939212	159.105830387841	158.377861306554	162.942320575684	162.463054355209	154.883232048527	162.138088339321	171.035341986697	171.340466135002	166.596943667207	154.571856352901	155.058761763924	158.202517563961	165.090621180457	159.455258980203	154.451560560174	168.505253521736	154.940311393632	165.669826324466	159.214223921139	178.308266250641	159.266296306147	160.175703315745	165.03392808656	169.89037896294	154.316444165559	172.695592732426	164.612227601599	155.391452803962	169.632119961143	141.800531705755	173.757268551371	158.817844348669	160.043705541991	163.938533967763	171.209326697264	158.411336411202	151.801719915295	179.011658310653	162.444829020457	156.465259771942	159.717809662084	169.597099851665	168.703557752773
TP53INP2	31.4784318143503	20.5898634998885	19.0991418917368	24.620923764047	25.5321489724295	22.934314086314	32.3791203347766	20.3665564600203	14.1160602499577	-2.02701393052092	25.2842634732699	24.4202657797753	24.5311528976862	26.8038082288418	22.6892262225121	27.0923612703265	30.9834325775092	27.1903964158473	20.488462616811	29.49156404605	21.4564551694618	17.3894115263929	24.6934907807949	32.6751980506715	25.3478802006552	9.88508160627712	21.5750170265146	38.620312531466	23.8276494348807	15.1487414209353	25.2484408780009	21.381905154472	37.8135752520729	28.3820604512863	19.3349471799843	29.6035659305401	34.2208219128531	28.3461199480137	31.172503420702	5.09966737304254	30.7002818663703	30.4560836720499	26.4969472900742	23.3017261443738	26.5296399637937	27.6339127307623	34.9412612525362	34.3115146054237	26.6481911019371
VEGFA	105.11827346555	33.4072612412146	103.528403356582	118.901695158449	100.735104356086	110.153119987075	97.5171939789585	109.86763138669	113.081013100862	72.8728711937507	100.645642166468	94.4155802290831	92.6155914103394	69.8690034300164	85.6291724386125	107.114176181696	101.494007005319	115.131667633418	110.236534583306	109.902749620848	102.158173400933	102.417404194682	92.3431684245047	103.488095443448	86.0775663278425	90.0927464117842	90.6367625973842	106.890415226371	101.835330363255	102.442874407761	93.7130045833748	87.5269635001803	102.074955703092	106.07805466443	96.0816640788992	52.8168997038787	93.0312017177427	90.5222239914658	105.381090622818	49.9179506533259	98.2644093023665	115.349999818864	120.295651370015	91.289072897126	95.563525967328	107.579714294969	101.98182276493	99.1958933898637	100.066535875052
ATG9A	6.96160600629577	13.092108468147	7.88552458014994	4.72403474955823	8.69024737571605	7.02128234320663	9.49634300720172	6.60312772893688	5.18990241629708	5.77042709767161	8.80457378904865	8.72404155298453	9.45701265895971	9.29829601642449	12.587655706951	5.5404854862656	7.00296478965154	8.81543880475477	8.19691178376245	10.9788825252488	8.92745100896586	5.95695347354848	7.70976235856468	4.65593088112494	9.66879921575621	7.62097629674755	9.71782346661378	9.16910935468929	10.2846870297359	7.19814843693943	7.32996870227538	5.83797622832517	12.5447335716705	9.66195744980616	10.7998311008685	7.66132646595835	6.01781773378564	9.22589433105123	6.79619328652031	13.5291465805754	9.37853127165703	8.21525735437712	7.97386236901376	10.5326211968058	6.16673961229079	7.78046060671533	10.1340561105962	6.63560510440498	6.67686862975818
FOXO1	1.01526277644084	0.589444312983272	6.94175222448537	6.45049240862385	6.0203694907479	8.59877490166165	9.47951961616391	8.84647330461911	-1.97352956681675	-1.46245933681645	5.59374471738487	16.6263156894356	4.94361083822819	18.7706100496334	7.39663505884284	10.8034494690106	6.0264416245744	8.2917817087334	8.38416001436362	8.6205390667252	4.95646838002835	4.61361300345877	3.81774171008206	0.673381174141706	8.67026357835655	6.00452860229754	8.31374435008137	10.4340540917836	7.39515268909357	-5.86216376456822	7.17377720335745	7.04853866788778	5.58408140328712	11.8881781848266	1.10592922411793	11.6924929731552	9.02788683096383	4.03246203790618	11.3138312343993	-2.24755708937944	6.28330094853467	6.62976611252715	16.5887230406895	-0.643384925314141	10.7727910854514	8.04309712673772	1.88423536632338	11.1127003296741	5.66421000073823
ATG13	11.113825527731	14.5813006373426	10.9594299290162	10.7683827393235	10.6533500438331	13.1496248749976	13.2562252350566	10.6993754695613	11.4862939769199	11.3307768107103	11.4173793136482	10.2432422011021	11.6575491016924	12.9751593918913	14.2233251039011	10.3475479781213	11.7023809326555	12.5861761185812	11.2860684550677	13.5350633776473	12.6687142255517	12.9132776770848	11.2747138703838	10.0073991940815	13.0283772550405	11.3193553435611	11.787722958363	11.8733891067869	12.5561150228368	13.6225559318541	12.3463613220836	11.8186380917411	14.5434194379645	8.89784996378361	11.849733293295	10.1991923805024	12.8484068305605	11.3544171897871	9.9677481817758	10.9484457702939	10.7417840973589	10.0087677122174	10.4244885372276	16.9996676860566	8.80670974281614	11.5763537888328	11.8829841681532	10.2809793459396	13.2012066901497
ATG10	2.41789473822789	2.85890932617289	3.11772610285318	1.80409430015909	2.3646011597206	1.71991300100255	2.20444245162378	1.92212166687485	2.45733302211463	1.66741846153205	2.38793817285828	3.16953892251056	1.4729496936311	1.58169510158893	3.38599500401219	2.12074099866129	2.76214210525714	1.94110518557801	2.38123089544108	3.14434276960345	2.6238153420594	1.31993371808791	2.14596040402714	3.35735008870163	2.62203441510573	2.13199730255242	2.06052981367819	2.54869721716263	2.58975154693195	3.53417552506693	1.650725310015	2.21821741956867	2.03173904203551	1.87825061880788	3.46840277472466	1.45887350065249	2.63108807699601	3.15714958972071	2.42185294086379	1.89668981859049	1.77154508563971	2.27537619087689	1.67773409777406	2.41398092664959	1.96518204967566	1.72650930077575	2.51539969624373	1.49349112706998	3.20851427108234
PEX3	4.90282616122247	11.7029070730979	6.9545806548996	5.63901775810591	10.7374429921585	5.5171292631767	8.08958285361284	8.48387046939465	8.52055378547589	16.6119155601829	7.90634916222255	10.621786792157	6.88473815339036	8.99726103970909	13.1181515177703	8.57271232598259	12.4156255682051	4.46802862841057	7.96909416307484	13.5059958128368	2.29139610781294	12.1020412478021	11.9931660097761	9.4236878829454	8.07002779729341	8.57421764326762	7.11610682693674	12.0752831779319	12.0949015419876	5.80004450244568	10.7274192672465	4.35826004788366	6.86603423441432	9.46043450676293	5.68087824017677	10.1685737422788	6.78723720531708	9.65467671007406	7.64517661327133	11.5052110810628	9.5646390406896	10.6695348937024	6.47657207497609	9.92245436617777	11.4782701221766	7.6027463615739	14.6213374423368	-1.81353378651131	4.8844528493137
MBTPS2	6.53194301630895	7.48987585555267	5.31933242940798	5.30820216925157	3.21733727216314	5.56778932653215	4.05792333010572	6.54023295366599	3.25436679152969	1.58289118434003	4.42609847421759	3.90379165054037	4.84504948464132	3.35793664824772	5.48906889679337	2.39191432505027	3.73881849961997	4.48037038378372	2.19362174148213	3.29697503103569	3.85654920015117	5.28076383560589	3.81512329597315	5.57314381066112	4.3663769500938	4.74860421752891	3.80948681807342	3.07669033086422	2.80078830506377	8.82732814252923	2.56389655005574	3.54607066103818	5.2908306734702	4.2533823859051	2.66778917072824	2.09019797792244	4.76081149003868	6.10407352819578	4.5963071962311	7.22147214604197	6.33819970574126	4.26651378257926	3.53345908420649	4.97975756917791	4.45895584478313	1.97817850062779	3.6194434016786	6.23817345749183	3.93589477270703
EEF2	534.639891462776	540.082231152394	535.093098433276	529.149014361655	533.850190931248	539.098524322195	537.744293270921	535.023560635518	524.683199800182	519.773954557236	538.375767001451	538.33551506657	522.634049482844	541.76874135271	533.325424965406	533.001187602495	531.61521944872	530.589741201769	526.67700370706	535.863160378343	533.105530135968	537.564335012201	539.907003356106	545.598667085383	539.01816379978	526.165583379171	535.902380212329	531.581002437126	533.176243381965	538.907657330411	534.739718554837	538.981968594805	547.1396940638	529.827950398591	539.489231849646	530.388223502147	538.571264112524	540.880174156342	539.211008984944	520.734525125719	534.34458159438	533.068919223688	531.00513314228	533.49886091986	527.09067547941	536.005805322784	535.526695486784	538.946217766603	541.848972862513
WIPI1	6.74300560918476	16.647972308314	9.84262684530214	7.62539324781661	11.0317471037525	7.0886098623835	10.4375954102415	5.50498232809476	6.46932766569666	5.93510415760569	8.30616453074191	10.1494010891425	10.9407673980523	11.6429230221893	11.6501499929783	7.568592067036	7.54550114092954	6.71416536506395	10.4786731167783	8.8348572469331	6.16628397481222	6.30128628659332	3.14585764321636	-1.5165947252863	4.88721940820446	9.44187596619027	8.74414809737471	8.35649317612899	10.0395240775345	4.09927147208692	8.22778649764866	6.61840409985675	6.10532559485202	10.1652234204381	10.7778769916496	8.6871596084959	10.6944416399048	11.006247187383	8.54455570972932	10.6151790963478	10.5804542561417	7.90569461377734	8.83778653746892	8.74690048581778	6.41293752213156	6.70778648371954	9.45430593970725	8.98739367790727	5.94070258854091
GNAI3	4.1514994217214	2.34800991551505	4.27087306881997	4.70571725565911	4.95487789465155	3.26908978108577	3.2992272880845	4.66482615019777	6.07749343629076	4.48418837960371	5.08537704538399	5.23428154565584	5.49611597434974	4.66166099980407	3.45675418555386	4.4172032467716	3.20840329753714	3.71551841836586	3.02091825159136	4.7679124608954	4.71125626884809	4.67358834153768	3.55502683002773	3.48242619287213	3.71829320021101	5.60776137923702	4.25726292212704	5.31816858159033	3.00885375334069	4.83017888201556	3.94593345415159	3.39460645757346	4.55220218631377	3.00077734458609	4.83977720058447	2.79960302318754	4.08721785485058	3.77450363357788	4.57101109252836	2.97253892782358	2.38530857527954	5.08280272306378	4.9921739167907	3.76224395105293	3.98496767138195	3.99920557290296	5.21307240039268	4.59871670897459	3.93557813711351
BAK1	6.85556306361949	17.4012894813175	10.1550172825457	10.7114573986683	11.5379274940731	6.502583127127	10.6632415065444	6.14060000555549	10.930622333043	15.0578384372215	7.16202545098552	9.86582028943542	10.5026202257645	12.0802628388156	13.6568497251385	5.58334022582408	10.3001042986117	7.83167094744634	11.6022153502383	10.9550024074231	10.0270186133959	14.1861622544643	10.6189272131984	4.97014660142835	10.1217454973374	11.8901533400455	10.3684511289677	7.79355986829169	11.0208640177172	7.43728816274628	13.0667181560399	4.06555928545073	8.27131227796975	5.28254991063094	22.3991194842162	8.62239059488983	8.84425058321023	19.3843377152797	6.36438784268377	12.8183600825743	10.9005636291812	8.03528850248935	7.91054881584813	18.5410874664756	4.49140403811087	6.29059188865653	15.0313206801497	5.49638375289399	7.88281795663529
ITGA6	34.7050367227557	32.8852773440766	46.272736458014	38.6311593683539	33.0913359527486	36.3478048988292	33.5417642809981	45.7087233481517	15.4557324491633	-8.17603190402288	33.4735153355866	38.5855906005984	26.2770214079825	25.2825262666526	37.3622585964964	38.6798175440928	34.4243541998175	34.5585105155421	41.1364363113544	38.4203195330409	31.4173426888428	34.8936867626323	18.5621321764936	24.5171254387599	33.8122468537689	16.4260027088455	31.9137075715125	44.6182604064479	35.4869879505596	19.134432745867	28.2868406754196	31.4842308235949	30.4263782994939	42.7379020449828	32.8983582897841	29.554589049061	34.8594580837048	44.2903663353185	44.1438891663268	38.6035998876129	36.8186699060801	46.4579415627979	43.2374789311908	16.1147693736267	29.0149111568459	24.8333729321739	36.4435029889822	15.2085675509341	34.5674477314941
PRKAR1A	41.2347578014635	47.3097909055017	48.2031378370116	38.0037500985192	48.2958492075929	44.8458848634885	45.5923976961124	43.9981949943528	39.5354191999976	39.9549491106688	36.3037539696024	38.8713164745572	45.6349041061174	41.8890935045598	42.9652604644057	39.8711143606751	40.2978359778409	40.5082721591159	42.9482880370785	42.1773507993504	40.6881470124113	41.3529209637912	40.2132615094648	32.5677651843432	38.2098712558976	35.8123069939858	38.4004035332934	41.9092713782103	42.5959766097765	37.7229310830174	40.8625287717937	38.0172431097519	33.5829601716037	40.9803357734188	49.7896282897114	47.1823812633953	38.5568813681265	50.7087557766932	36.9962810588071	51.3834063383256	44.7948031996444	54.5951539663529	44.524737497663	41.3968794135837	49.172963430158	34.8182350760864	52.5090933343197	45.9247915210466	39.7808687180348
ERO1A	15.8282145566703	1.73759806164476	18.0670758647012	17.9392021780162	9.86341692481999	18.9565622643269	14.8762637742961	17.3682981538421	26.8584068493981	21.3482389384916	13.3861236364547	17.9330819506494	23.7824466853231	14.3406286872062	6.59989332794103	9.92874609484655	11.886637881374	18.6325407997425	6.64510888658866	3.25720744484314	3.13987136730694	8.37042201643923	9.25879655806539	32.1041428744519	18.5168574840975	16.5844082139557	18.2180481509079	20.7533147748321	6.27181508416918	15.8560009899199	14.0984439780829	27.1230390700255	14.6903631201221	18.1654502558129	4.79428602039453	-1.33932370934872	15.5804905910268	4.57799458089997	17.9314091552808	22.9723729903847	17.5382822101669	17.2679304317221	12.2366026992808	12.9716810713138	21.507224615686	17.3915870713998	9.404189520797	29.5956009094715	18.1642482471648
ERBB2	12.6366336672105	18.007352259086	21.6829958554533	5.21963165416046	28.716288360176	20.977888982455	15.5789552752738	23.4465559920967	15.5213707443207	5.1914165388547	16.4777336707994	11.0596486153423	-3.81053017972321	3.08925494375376	16.727313479436	13.9284864599216	19.0211491556037	19.5402932248775	12.4186114261731	19.4471562434039	17.9651751283443	11.0225102565265	21.6431172880005	-1.38744297748221	23.3644501069309	1.28254404912406	14.5721444051712	19.569562266582	18.0051139201628	9.53804990508111	10.7804183440188	13.3225791545387	2.92525395870195	16.5711015123412	26.0814221761364	27.1834678431158	19.8650430792361	21.089836040799	20.6901871503637	15.8973012720853	21.0443365325525	29.3016691942675	11.9704819213917	18.340854721252	16.2462813962227	19.9747819108397	27.1865292483696	11.2829906753453	18.6390155181774
ARSB	9.77577010369892	17.7590272789154	12.8744424240275	6.02788105207746	2.48842655984663	4.55604914808518	5.64319046831818	7.43831333075796	1.7592820040362	-2.06377223383269	9.01273399942414	9.01464673640683	12.6127277694083	3.98884965680905	16.6952766579286	5.27712026386025	3.51792459366157	14.4449531203074	6.10000429517168	10.9004748128691	3.41257810779574	4.60705546762354	4.41922315958861	14.9836689620582	11.5971566116962	7.64617176455141	7.68391183200502	10.2390903089634	10.381531601614	6.76236437175523	6.73132272457834	4.94910507551574	7.97810460695685	8.62298887375881	7.45261660891766	9.89700997437271	10.4515347025105	11.0100846281541	8.72227451834214	16.5359126360697	10.0034549397105	6.8178337442532	5.60511240718088	9.98369767256404	7.85614265886791	6.90624213756148	10.3252402899307	8.74959055332383	12.8057144811194
IKBKE	1.69243004441257	3.1455716896034	2.01181125301058	3.05539421903092	2.72628071897386	-0.795862724294552	1.92327924846278	-0.0574684321185934	4.32379717677956	5.34023619804558	2.19961138151008	3.48064571080109	4.07923471508157	5.14548889325594	3.45979949844103	2.22254174675719	3.84148360847433	2.32951108883007	3.45323949062728	4.88957209152239	2.33984130579903	2.16598236477616	3.78550966269753	2.94171655863922	2.09933162379749	5.49214362315481	3.90671837442038	2.40470919839043	3.27022432737032	4.82188005468181	4.74054501253795	2.54827220613543	-0.110199841905597	1.71270174871088	1.8903496328475	-1.82315495220531	2.71949122016805	3.54536373172421	1.912891268455	3.85081936447772	3.51300081835462	-1.822391543395	4.13439373366209	4.03786232881975	2.45169708872318	3.36371458627711	4.51967164140774	-1.73100729366021	1.0792113796793
CXCR4	76.0397179084211	48.3060121940804	66.5999586873624	77.6720357049992	76.1149076499604	80.9629295712958	63.3415381520029	68.017822384959	64.4672110811622	56.8600080221283	63.882206654308	82.3580231796379	81.7838293544297	78.8903254531275	59.5132424952939	86.2258239030537	76.3785838993308	88.9863477147082	75.0110497120871	75.7599849395762	86.9836872202507	78.261635675703	71.6708091174052	81.0003029700728	66.0389562877227	76.4629232025707	55.0400480796912	70.8948404648009	66.7609411420938	95.7326752959166	78.71210970896	72.3143098343451	79.6471229363592	81.2304815805395	53.6404004534984	20.7258004127161	64.5850757073047	57.9451931026126	62.8516836300346	36.78243683522	71.5876187001279	64.4716543630168	111.756367759499	60.9607142299217	84.8437556162855	83.8530975507075	74.6875068146758	82.910941851542	63.1303369229149
TP63	0.308250563742818	0.309250725583127	0.316608501541028	0.506300659825464	0.310543129834336	0.36048194234669	0.313967586398788	0.306265852344586	0.353112457177	2.83734273339776	0.702025501600347	0.329868696008224	0.314458397526276	0.333674189839642	0.458562691245613	0.322241120295352	0.392011434507643	0.311984826535854	0.314745273215106	1.9287088743405	0.321923507925576	0.314046623578364	0.325737783665836	0.348080423410685	0.321086299282664	0.337975373636795	0.374261733087022	0.322306984611665	0.308906767486826	0.663942266024336	0.315942052236705	0.317269584123281	0.312391721645521	0.307175755677355	0.343621165254382	0.322142567762795	0.321307310655181	0.320592560852228	0.319803652707946	0.31478869487549	0.306826918742808	0.323457414669932	0.647324942960475	0.329449115919119	0.34223606307651	0.319375290709999	0.324832759171313	0.340375274169711	0.330861539591165
NCKAP1	10.1562357432284	11.6080085747596	8.78735482604223	9.51446519163461	6.73927644450671	10.6849820684087	9.13752371517388	11.0071228572085	6.13282157989267	8.1449740530448	9.44176467613405	7.31628637288618	6.48394437834495	9.20203884701896	15.6086341249876	9.15775220400203	8.78735482604223	7.78882218854198	11.7440879477674	12.982879481356	8.20321161987558	11.0195797906893	9.01419586529003	7.36237562395749	10.0427065059981	8.89663355556453	9.91774438499881	12.4913005494837	9.06941038125919	9.46903526024077	4.32706422194744	8.4362460556682	12.1901668078546	8.87982090378885	8.51855580476603	10.5793295971125	8.68228451999319	11.9609059251097	10.1696886702646	17.9718743263964	9.70594845966791	9.94048389983265	10.4738735189118	12.5467956270178	11.4295223212195	6.8313146658669	9.27883556136682	1.910994277871	12.1536376921068
BCL2	13.0916164513907	13.9450245307312	18.5616717234091	14.7331516202982	16.7557138746514	19.6613758734758	17.7169785425568	19.7472029691566	-10.6883807303184	-1.07031490368049	12.4898757391679	18.2582532912812	7.16256655666265	6.64240016536085	11.8104366526407	20.6939806884427	14.8881117267728	12.6860596482373	10.7689255344144	22.2996633511468	18.0968811249718	13.6929623912729	15.6301341920796	2.4813681049014	16.074282982224	11.0561583005786	14.4475876644828	17.7603556488274	17.7717143257176	-7.04510455732356	13.463551810205	9.94080681046724	11.5245078314802	13.3027538582092	18.7322971141256	9.31055875013552	14.8395965986755	13.232215218627	19.3177803835956	8.5271928542519	13.2547112606408	12.0742342971325	15.5747823248115	8.07512469169958	13.7817143911135	15.6875077722434	11.1679865381457	-4.1474277262972	19.7294142882343
FADD	5.24872755764681	7.72046738566476	6.02955125698135	6.10355295626323	7.78423480738639	6.84540043100536	5.07810152760957	6.06230191112771	2.04862496604682	5.25573072067767	7.11165585967081	5.71347194567708	6.67254787810108	5.21411261320396	7.76259744850486	6.45129622400218	7.70304158413695	6.34748036927928	5.62445932867113	6.70225577865471	7.49211114341525	5.76956969643802	7.36578374187387	5.69105216444313	5.74399124718878	7.60235058905611	6.48530261772648	5.29095904560666	7.49587836214909	7.91245064806231	7.570150528417	5.55640307331405	5.62704808410874	3.98794570231842	9.00961929591952	5.78887910733274	9.14398826052737	6.22482359111958	8.46892681226154	13.1218186704255	6.07140602306781	3.01096582137348	5.60750201460125	8.2803581955625	5.5401750541529	6.81695792956488	6.44490644145747	2.37495304421417	7.63550694368149
ATIC	15.6333202139346	22.8355590317194	11.5005920833677	14.2122995288022	13.2540160456311	14.2816982355153	10.5792211890671	16.7275514510719	18.4624431279813	13.9627073555755	12.2653076982934	14.0536114923459	12.9844097641312	15.8460472926152	24.9533024570646	7.64213417695014	13.6811230054791	7.38096288745145	16.8508277193067	15.8506542420753	13.713172175538	21.7833792693451	19.8357415160254	18.2178378588094	15.643588486855	18.3172529785	15.6789147652928	7.86080754503706	14.8687945763062	11.8032449157375	15.0089503274083	15.057992966713	17.6618028061312	10.3763444332528	20.5998587024646	12.7842211870741	2.67751445912316	19.3766518781727	6.33548932367275	33.7528418941705	13.9457233851945	14.9781740052415	5.41379546796671	22.4306224224694	13.876923106968	11.9732935945739	15.7127307242168	4.99401213293066	18.8947839623706
GABARAP	24.060814452131	22.8551931521721	22.461502145739	26.7458628621095	26.7894986577665	33.7524152608863	31.45990027568	30.9122257435116	18.8882866239287	23.5859543229231	29.4294894598305	28.3172799669527	23.4633261613104	26.7186345282567	28.6516071660302	29.0113508320128	32.4568674812388	28.9059983184501	31.3882812016086	29.4740437713707	28.0074381364878	25.9522903038386	27.9938239695614	21.8738029693997	29.1189052672134	27.8153676576229	28.146385683039	30.2341345383373	32.1975314419409	26.890145350229	34.6727933406771	26.5225502608063	24.9088688429263	23.7269905494279	29.5268647258596	27.136584419934	31.1904102320293	29.4740437713707	29.0113508320128	16.557521114271	27.844848242751	23.0215955159447	30.0302869243125	22.9607721491034	21.6741956273288	28.995094359121	14.8981026383711	25.0392477687041	23.3320035548307
TBK1	8.74827920929006	4.43810639417778	7.25969864360553	7.09386888253569	4.51088498801826	5.45484156831187	5.08067110765638	6.04102958971942	9.02819687790728	11.2496965902816	6.30494405235635	4.86283923331287	5.92566807062342	6.8041056429036	6.87153506823994	7.22652383148514	7.47052565443172	6.14207128505589	9.13141478775941	7.27068492757262	8.54436292547543	7.95158534866423	4.7799603461478	6.00954369726131	5.6579106235746	9.38098173942924	6.30354861709441	7.76366673338837	6.569639294247	8.84038901146175	8.14806484852331	9.77503161512599	8.26230226699162	6.13421365554515	6.83391922802398	5.26212199124193	6.89041220636686	6.79035617562019	4.61678855700549	8.70979952819765	7.32375022961731	7.58440867664303	6.25681261070213	9.63187767706284	6.80914471468286	5.79711082839557	8.32588870791609	8.67942112404267	4.81024461379701
ATF4	84.769514842835	74.3880405555399	84.9895167584903	91.7856706025722	85.6634118377206	89.9394676435125	87.2403688849142	91.4089703469147	94.2048120643609	82.4775905847402	89.1195572346941	90.2306328795346	86.6650043598998	91.1445481050896	84.4477334893186	87.5116719501799	89.9394676435125	83.3052472401535	86.2265469404552	94.159015573503	86.6650043598998	83.2626145093516	79.5666901495558	83.1657296778556	86.2265469404552	89.6186368367395	85.0281203060815	94.6051908650128	81.9431846932779	86.6650043598998	82.6826816850633	89.6186368367395	80.0110920329623	84.3728672928325	93.2414542208877	80.3298231245411	86.2993843580713	79.7422717390412	84.0686355859057	89.4767641884806	87.0397893348056	81.4826235152347	91.5991222573764	84.4850459958107	85.7404770602549	75.2781069889226	79.9108590069673	98.5610117291544	91.3632022305864
GOPC	6.41560960813297	9.60367535318068	8.1689421864976	8.66446836946228	8.08918146197827	6.33061817420614	7.08602130992908	9.91455931660726	13.2816538369509	13.2698558837925	8.56342637310267	8.12823256542944	4.94127857394916	11.262271947224	8.16179780291661	10.804624362582	10.2340882271731	9.11218914902667	9.08079881742553	8.71658105854194	6.7699977644366	8.54935631156052	10.2467610028108	5.994321832787	5.85085094618113	10.1499473151011	8.77826819364509	10.1600989009547	8.57493271876796	11.7187774025181	8.17604404398584	6.10251428788371	7.24023914768695	8.35237544997057	2.45160062456697	7.28199977076151	8.85644937757678	7.49302639326919	8.86915252899501	11.4324006188242	7.05670260656019	10.5564299350161	9.45270164878356	7.35888087128646	9.25244627805232	8.53509184502298	8.12698108327154	2.54867554398919	4.77726150939186
PIK3C3	2.13920265166172	3.13585343718922	4.65453389445411	4.96382485386384	4.68851737212031	4.70756097243699	4.49045842047385	4.25965231038469	2.22945701517448	3.0844084805889	4.63642671414336	4.9333912036711	3.58297868904048	4.09620111640837	2.90736389554611	5.24026460816356	4.97170791901181	5.32052743141696	3.90545603343568	4.5001684226922	4.0118468109722	4.46355011618579	4.36769253361793	0.964491295986953	3.7546771115004	4.35671561021509	4.58873967835117	4.74026222793821	4.57394057002215	3.50468969227016	4.72082998271711	1.1807522940232	5.25555640806432	4.4460427343102	3.78428144855063	3.50468969227016	3.9078032038427	2.92463870251826	4.57229418452152	4.19272276152945	3.01648436800188	2.86754462392138	5.37715023981478	1.3236756925754	5.20045757732323	4.49349719519897	4.4510859374794	3.20390913820845	4.76384409906795
TP53	8.73166547755821	7.56783251625852	9.49831652292529	10.008440928896	10.6577437855131	13.2277528720157	12.0220533834741	10.6739343565949	3.88895515283595	13.5759913903346	13.5185339427917	12.3945752805199	6.43571662105115	6.37506764373274	13.1069950986607	12.7562836403449	14.6780157190868	10.7381316806824	14.4406035678027	13.9133073440179	11.9231655183481	10.8092125992702	15.496182217896	11.1273645069256	12.8570596620617	14.0767047481007	13.5272759591334	15.908588325553	12.730161662943	24.6068450276236	13.5542998906024	10.6801043171082	13.6491091392605	12.6776748743518	13.0256061335929	2.3738854193133	14.1142894714201	12.0388882074609	9.37920902816548	7.38648523508412	15.1668054423189	2.10948402710122	15.3501152169578	15.1762908273971	6.60098235855843	14.9851558578583	3.75094131321017	11.6144692610215	8.64995934182946
CAMKK2	8.30237363302382	15.2254410442977	12.1905823010098	7.781438167002	7.19882712656573	9.38857525293469	10.7185396891692	7.84932850576008	9.85630318679581	6.95179876061434	8.45911514846339	6.54998042229451	9.47706629448583	9.95554961534733	8.37678533765545	9.18218375641916	7.22203150901724	7.49919929202446	10.1886251783439	9.04942529398318	12.3078257526959	6.10187985303637	9.55498201660174	2.66978719430388	9.70501723191165	9.12098025102692	10.2727799982582	9.78572156794215	7.56642776081329	11.7314684101309	10.4220706098527	11.9350372258952	13.1348614794251	10.0443034582098	15.0270990546141	9.95554961534733	9.82900105056405	13.3942853072271	10.688147204184	13.2757229822935	12.6345413162691	7.81722294556029	11.8386670116953	15.0112774423344	8.88296499671567	8.95854957386635	8.51219127996845	11.475168997919	8.30836939627472
CASP1	8.66971795288469	-1.95374363953399	7.11370745662978	11.8054273635304	8.90660712758578	5.62465768701936	8.840415375729	3.89916315021504	7.20718782676488	11.4236713281723	10.8314009546632	8.55428684790029	10.8138992882285	6.50410019699765	5.85611909812146	10.1333116610161	11.0085048362908	10.65347816482	12.6197566836918	3.62791478386289	8.33206312093633	9.47191345009711	9.64241113923032	8.07975450373873	7.03150704782876	12.689818276201	12.0534466992822	7.83276379659903	10.4179571660399	-0.449184547257079	14.0385551137674	8.86387410009707	7.98124583742683	6.85919677526736	2.22010670124024	-2.85275505985678	5.94257383496879	3.44142341781377	5.76291336183912	3.58108721529674	7.78510233978905	-4.48844932015293	12.3059800169048	6.07005886941777	7.04456963253435	10.3641339242427	6.34592108449621	4.80494554334394	8.61680849281571
EDEM1	10.32413765407	9.61227405448747	13.978433531903	10.9594701208756	7.61567783951663	11.3033818330797	7.35835912216773	11.0427775024607	14.7961306776502	15.5075526908093	7.98285695065397	9.53722539041799	10.0585970180741	7.71577076217584	10.1018356887081	6.4391233839225	7.03900802628004	6.9352089318522	7.72266792155235	5.80629849716461	6.79782298433247	9.0985565915053	10.2023176279785	6.68710570260318	5.62443848842129	11.8479157200444	10.8905773818289	11.7712899616053	6.43098031999397	16.8016322188283	9.22151212554291	9.96154788754828	5.01088043787906	10.9582715291547	13.3696961331506	5.35747321051149	7.76350415176331	9.27143241932295	6.49060500112847	6.12657482174915	9.70972797256816	11.153946884576	9.60948785443446	14.1133013854126	9.32461204146689	9.51944102290979	20.0321050127481	16.3793336594723	5.97411185205574
TMEM74	0.322188173115625	0.319217114091915	0.314135287579849	0.331859268825414	0.31299257257073	1.16446746669764	0.315071460779854	0.322259564740949	0.315129382287193	0.294221963157677	0.330687817564593	0.31099764809705	0.308547882639386	0.325465901825475	0.343700849546631	0.296200723489774	0.311959414521228	0.327393475709227	0.829043568696746	0.307502152479764	0.322188173115625	0.317943289934402	0.316409941503698	0.304562972735288	0.306444748217888	0.319346876228511	0.308344932861735	0.401048080854957	0.619570212905277	0.551513339790465	0.318024110642316	0.294797137195666	0.327657939025679	0.339617607781237	0.325326261602357	0.908116753304185	0.324789252898661	0.32082454817154	0.332661189849496	0.424110718862183	0.332631106585994	0.338609144948042	0.321800233717637	0.328507903470576	0.320564125890484	0.337734934290771	1.18286719886215	0.335048543760492	0.319867720790624
RB1CC1	9.41753249813638	6.88209579177716	9.57954231848915	10.0939937425043	8.66995459306187	8.72242175281687	6.51667055376021	10.6281753504732	9.71733712042916	10.464104513252	10.1632500846143	6.07803676151106	8.74183545103428	6.86051300839111	7.85509645193845	9.72514891470194	7.50637548546922	8.45169522244657	7.01417069297002	3.88674355719049	5.4032428566322	8.47605690498102	9.06558492098927	4.76712968406645	4.26590118849919	10.6967369677961	8.87790887933514	9.37223644201717	7.92864464939992	6.23316880647148	7.54862247168948	7.95159372486726	11.7500092175252	7.53571602897793	7.38736141027393	7.93399403026061	8.97724680472678	11.4583869093916	10.4131657480287	14.1796316196441	9.45340345464388	11.7141691376749	9.68449207632773	11.7162687503648	9.97262532219715	3.53420160439218	9.97262532219715	3.74982102081649	5.85850372878605
ULK2	2.21752378557433	3.30539874062252	3.07321131008288	3.19338676824959	4.06617051239443	3.49940018882805	3.31963801301399	3.4826131232539	1.50930093015285	3.32724684004922	4.34136309153093	2.8508640714858	3.70312907867113	2.47467267880175	3.57973659970487	3.04135207470279	3.6118249728016	3.78903026266645	3.60319593736131	3.52697673117086	3.33319896502205	3.18901860320689	3.77306882029354	0.813755209832375	3.34363018678929	2.97717350995601	3.77065741860885	3.52127738510766	3.85229045799335	5.30025533474805	3.4207095686938	2.72720790229006	2.53621615980712	2.92339161446364	5.91375702263672	3.45955204877163	3.68790233183413	4.29153654948063	3.44378701015584	3.15285485214984	3.63889595732515	5.15800809509792	3.24389344923659	2.86042602477243	1.83432732555287	2.03011095599897	3.49084389552003	1.60693360152969	3.57130214946839
WDR45B	19.2601236203257	25.8875718873062	21.8830803324707	24.3349741333843	23.2029649913332	26.8245595606692	23.6557401119065	24.8398873554207	25.2559577281682	24.7785700944754	25.6125656960315	20.218763171172	22.546655088355	24.2482596125245	28.61598192257	24.6504899054309	26.9500120369604	28.7863433177269	26.9158398810642	25.0022942716999	27.5414970986211	22.6761739798573	20.6802418471093	20.6802418471093	28.4417205736435	26.3392055579957	22.3677922695844	31.7752892889676	25.6019002736798	22.6967795282804	27.2523416848285	28.9053394681129	18.0601506497768	22.6483035785279	27.5175385411643	24.3785394706159	27.1873860523786	20.5160514153867	27.1571019601491	26.836568564655	28.871607246026	30.8028572186921	20.9188286530291	22.9350690816263	24.1882740431103	23.3118069937945	22.0159522330066	38.5460608569826	26.856936311019
ATG4C	4.41719443130987	2.28941207576842	5.89021067046238	5.06199147537063	4.47283047507573	7.1930702495442	5.33931366755842	6.65318791422463	0.106225144113252	2.27548011760283	7.98763883700136	5.57791690869418	6.06981360523312	3.51198031531038	3.9700627805296	5.58122929061267	6.17239368334501	5.22735116789187	3.64317059339053	5.53995222292238	5.39746392892507	4.24474304882578	5.16260008761778	3.76749266751679	7.15647042475568	6.76759279670337	5.68858239134446	6.8946086754019	5.25551040502063	0.361390294841462	7.51873326363401	6.66509253502325	4.00337815915075	3.83391989285807	3.86238243242756	4.35708068572166	4.91409162729925	2.95855712234088	5.18148465537476	6.4594015995282	4.19157333280164	7.21303632995168	6.77956127064741	5.10646918197493	4.23816617484787	4.50983736366629	4.27993810441514	2.05978818320688	8.08013809978059
RGS19	8.37668151384243	2.66939462007252	6.03542731110759	9.08703744033487	7.44835384475734	6.64391479925994	8.12631871510586	3.7082187875856	7.05550479656922	13.7954988212317	11.4235562426494	8.71335357810943	11.8406269213168	9.45015551203407	6.91070244328011	8.63138987373955	8.03252224261544	8.74611154179198	10.9389115146424	3.92384576168924	9.52619136648309	11.4235562426494	12.9207855162277	2.87824527057225	6.28055021155823	11.5841413530295	10.987807677094	6.47172623797091	8.83042001465086	7.15701779323127	13.4669044557447	7.76062082477572	10.0416448618737	6.22194819812402	7.45023424589278	-3.04781597603102	7.37830890246238	5.59005315559367	5.55545492128772	9.22255817948291	6.53201373291067	0.623105413737941	9.78012004786064	9.11786340650937	5.63685106555879	9.15192847829827	6.28055021155823	2.43912000907549	5.05771618049617
CDKN1A	52.9017108037205	67.3003078051271	44.1431497107767	56.9955045847075	60.8630230583678	39.0558504243903	62.8537777968791	61.9952529447006	51.0160557152547	60.683048854073	59.2406401157988	52.9539715909418	44.2443817597664	67.4853470527975	51.9622691308745	64.5179886384119	58.3570240297239	56.1431045811763	43.5490531557006	58.6182591473068	49.6641846273206	51.8860732609621	68.5662796112468	69.3047023751202	66.0338542693385	49.1746509378017	77.3762206143031	83.7116539453556	52.2394288549402	59.9131760246738	66.9543020295255	46.4436015715607	55.7723791917087	83.8032789283772	75.8715999302187	49.8331203403455	85.4385722260722	58.3752196475028	53.2205332622921	17.3300901044542	72.4863754373392	28.9359212871832	71.6348012560975	63.3762480320447	83.9814776147494	73.2663508260801	54.1504229239893	76.0185137155231	63.472470092478
HSPA5	137.789785555598	143.886400366525	142.276753126465	131.23742322338	134.832730024835	120.914103472686	129.126061289872	132.637239493227	138.82521992379	139.558234944073	128.826286511719	132.383474541583	131.329656148152	123.116333391737	159.539822024287	132.045182884564	140.152253652878	130.663779076191	147.405867732073	144.32205768854	129.934105313395	139.512424171203	144.301185492831	140.052996978324	138.900035655275	149.442783605137	135.052115569651	139.66108880222	144.474973536531	146.934977916211	135.087447590316	137.939601854089	131.34405910064	136.144934257926	144.131577575521	133.331595453475	120.541930042932	140.544048084047	125.896885218459	131.257513422656	135.442388662305	147.205477591526	129.77375339023	144.011320742205	119.087160751004	135.883022325259	141.67814196588	145.0358640328	143.218518540072
STK11	6.43664165682975	5.49150505702085	9.35549681968796	7.19989251306126	7.86691886023196	7.49618028118118	5.75715564267046	8.04787483904722	7.55250682307044	8.84923785876619	6.00518165663964	4.99825870688894	6.98617768593083	4.4083864514553	5.11465542499605	6.12114011558573	5.71906395858305	6.0041208237172	5.58273259247019	6.36416096418342	6.31038205966001	7.48983985892664	4.61390132680691	4.24925741721013	5.44100285650496	2.97982132589702	7.7622650301118	5.89671865811073	5.68992996407619	6.30467649880691	4.81210505634176	6.74983721762848	5.83047189483871	6.42474722128246	11.1643193494389	8.6826051723438	4.29391889283262	6.41475736993953	6.29670591630862	4.04227212093514	5.79752873192311	9.7352872935595	6.35045205379196	7.54856249062139	3.29254176461465	4.84828396446478	7.51007350617307	5.84892383428106	5.66773848618527
HIF1A	32.4560031447886	30.9677275172232	23.3505916575626	39.849171046711	21.6297589702811	27.9607276920472	33.1424799967145	35.572151052604	26.6778170857085	27.6626736414186	34.4034361528158	38.1044842657845	42.2082025056064	39.2615434963799	24.6801656473172	36.7868644606154	28.8669525795705	30.4015387996332	32.2521035627621	30.3920948581219	27.3353243756708	25.4352603328965	23.8595196952995	40.3218701708916	27.2302062508315	46.1800040796624	38.8147745047109	37.65482510236	23.4863618856693	28.9562629574836	32.8816860946349	35.776172754564	30.9009550514514	51.4691405123765	16.0491086878126	39.5354856446154	34.1894141852038	29.3567349255367	30.6236071139639	74.9204283416674	38.8898782637126	29.1321699370132	46.5968129810195	25.3566829402355	42.4956863975607	37.5921640076772	27.5339320939195	50.6108680520098	22.0511405846975
TM9SF1	2.48807115290788	3.00074257951345	3.50136379831807	3.27835897902691	2.60225480591731	4.31567125652304	4.20282245494439	4.21972736737259	2.5822224173703	2.92734498499076	3.71084507235008	3.59546313052022	3.70992760241855	3.31765246588499	3.69049147315618	4.01688188215356	4.52174615896439	5.1852654143339	2.2299120402443	3.04760471245242	2.30864904049014	2.60545537188392	2.95082606030347	5.42921239843541	4.03048621092869	2.52977660474319	3.80568107328132	4.10235661231588	3.23693242266344	4.37745718233155	4.02493522933036	3.96585170447322	3.98530514448901	4.24604548282998	2.41613920217518	3.68262469743297	4.44318995992099	2.38047520328524	4.17916250184629	5.09251632089892	4.36545698337382	4.23089472674887	3.65022281385515	3.08706361317656	4.14982654504178	3.8062542515614	2.4694774803122	5.35720928127196	4.77049014518172
MAP1LC3B	21.5352415010529	27.2174128873921	21.2943298085357	16.3058502346837	20.013697114618	17.3810884799867	18.3789776181255	18.9099036426552	12.5227757206505	17.4128308962283	16.2724943037162	18.0157575254052	22.9741978374484	22.9453338517978	14.0891200406451	17.5959050578026	15.9807170574664	16.7508018202432	17.8377430272921	18.1712824170315	12.6791571694769	19.599093549858	15.2209209410584	16.4758270390701	15.245810899699	22.4153938640451	16.5806457364428	19.7274874901689	17.0814428594567	12.5857824746965	18.5221222702198	16.4199018218763	19.8833809005906	16.151889057946	18.5105487880508	19.2912110362524	29.9598401230526	23.4903631902271	19.8380530887564	21.2698880484299	19.2362220559982	16.5619707974867	20.8930626401822	17.6854949649546	23.7340039138238	15.6794081223733	19.2693787876168	27.3172217211408	18.1104568958556
TUSC1	9.80539380321632	9.53876323834025	9.82603206089921	11.1815764120914	11.6645273662577	11.5694262748549	14.2960663957904	15.8071799678477	10.9847306758603	7.88524961936766	13.9980263682693	7.30693812141629	16.4207062300512	4.29512838356052	12.3644434095733	14.5496221330372	10.2109964986839	13.4148088616344	13.950750999337	13.7049552469789	16.3707813019421	9.90189436504481	14.4999094841501	11.7480395845844	15.7977138869905	7.81999341412274	12.7141065989785	10.9170450528539	11.286937665885	20.7644894632769	12.9517178080041	6.35959098951473	10.1418249211243	11.9971531825586	12.2588227033973	9.1656549882073	8.52357323956416	8.56134321667219	11.4578067151125	11.8688421862216	10.203291549149	17.3091104980104	9.13416690362826	-7.96223554875127	5.71054333751654	9.215650676057	6.23944094993002	9.47577920698878	17.3762614918655
MTMR14	6.68495618478898	11.7189711939375	6.78765225556148	7.66132420740455	7.58599210964604	8.25995846740136	9.19509563878639	6.42903449188905	6.52453782420452	7.64831865398129	7.33160817462313	8.9572166710066	7.50360256004724	8.05115259356045	6.79484048446462	7.15141091067028	7.66132420740455	7.26123658614533	8.45980836721363	6.70610148298651	7.01732383525863	7.10254989425523	10.0610652725827	4.456167798086	7.14880438852096	7.42156926520586	8.52433106429407	9.51315447475812	7.99585644374214	5.78375791599183	10.1013310792804	5.11325489562523	6.71286130426995	7.23326382335599	7.53661700408734	7.39528758512585	8.64322545264506	7.1763532532445	7.10823644171249	8.43592126025004	7.67765330204588	5.90347304315108	6.89678345973724	6.98643790065534	5.17311922353569	9.24507051501266	8.96054021222468	3.47679641257867	5.23217634129955
DDIT3	15.8149951423636	31.8183135132789	12.8980565944727	14.848518008757	10.4606996728794	17.3483588008485	8.53520507832554	10.5474457034759	16.2329554987474	22.3580392622277	8.92850234757898	10.7577258571964	17.078534908199	31.2215397005478	11.5290730191768	15.2116485561658	10.9043558072341	23.82799570311	17.9211498874734	14.3528142560445	12.9070956766524	20.9491087753631	15.7840873129746	37.0647110138936	15.2808631410829	36.8168895107974	6.07367104176217	36.1094233892758	11.9973922406618	32.8040472937335	11.377413257281	26.3730805033165	21.8867191626534	13.1292942976019	22.7990346990052	10.2015307198424	27.1875212466031	19.8497304052446	8.91745863023832	46.6665003579963	40.5487912220471	7.04164253976134	27.9533769231732	19.0669143002834	42.6116215490747	17.2990204772838	15.4424853322629	56.1335782192903	29.5942254741914
CAPN10	2.11305812566386	2.65434539195748	2.54792926838437	1.43750696716649	4.10859190148518	1.84728522640374	2.21513752681141	1.08593030200202	2.98538725633711	1.80703805095723	2.59573985578098	1.58192596385784	2.0854252542324	2.22473842273269	3.71594563475101	1.96513129574379	1.9792708851425	2.21688740400474	2.93812926173838	2.44045320073108	3.13646483466621	3.26826306426884	4.76311544983116	2.43130148842914	3.66991400837919	2.11641084512476	3.06602864215588	1.65867334779673	2.96601419304257	2.42073274722734	2.51745426031111	2.98663624532182	4.58026540139164	1.96058775496112	4.14538294829224	2.68941402963427	2.74769156482254	4.38749938218994	1.2196545275552	2.38393846888345	2.47343749715266	1.7187621593781	1.47272102400062	4.14502263193572	3.39040869336092	3.19763297954873	3.15140099789346	5.33735631294647	2.33528283460585
VMP1	46.2394853598358	27.0241691456084	18.7206834308921	31.9723824659942	32.8162583194743	15.8832216685191	21.95497814011	29.6880198973403	49.6075961468135	28.5840951170835	19.9994172902449	30.545755224537	22.6818517174414	32.2030514867981	19.9151985236337	23.7169556336149	19.6066142100208	35.9305283525778	24.6955188873674	26.5859756082422	24.800404334825	24.4117536509502	26.0739238735163	33.9144650457421	28.9085674521375	34.1755078247597	28.8329802241671	36.7775355213378	21.5363757448636	38.2126717717073	31.7812769330292	31.0849677157111	23.3846005527044	36.4294694063714	19.2571458103857	15.0363914871445	36.2105087818308	19.8720272160159	24.4247690309825	20.5270303004697	35.203368872547	13.89894801898	24.1213309659598	28.9595534335405	26.3305555823138	30.435138108676	21.1594198428379	39.3872009043155	20.3702875490964
MAP2K7	8.04519389409267	7.22234197231926	7.18152339929378	8.31749505626213	8.36364029922859	9.83301918882053	7.00697400198588	8.95022780781953	9.32627403977814	10.9376654113706	7.28104431085055	7.03509446050704	5.74429041794977	9.24079092265067	7.44352376892996	6.73283959360328	9.83973040834905	7.91032850834267	7.11321254302298	8.79652998369818	9.66425156803099	8.18549491896415	8.95022780781953	6.84537911725407	7.72195925496647	7.5817671992755	4.98434576308464	7.63797606655885	6.89428704944382	7.58670286215703	6.88610795095443	8.86139869585549	12.350559805752	5.16429874975505	13.6354795125622	7.41051251718983	7.59787540813433	9.44276209373416	9.43975582634268	12.6193354944347	6.09431224562392	10.3398989468506	7.40491662927349	12.0927964142518	5.74643134184902	6.69043135253284	7.91032850834267	7.62383571290084	6.91165801880611
FOS	158.04490829419	104.001405092405	120.790688068295	131.131153218043	117.500502676988	105.105026046132	108.029994562161	170.366184292417	123.258993669446	90.6150833928881	104.965048935267	127.537230260029	116.166734959825	135.706291613687	106.346496799008	152.956690676979	93.5335281529908	159.235507932915	99.4297413058962	121.176312953962	151.964753588304	108.46939788799	138.137879814632	154.140681467308	180.95137538189	113.359988246852	123.170639322872	128.505951286851	139.642428116297	77.311797760657	135.768933852662	114.294459555058	108.069505831753	170.750008054165	76.158369348637	108.088963642909	154.266405589681	80.4246929936138	157.404360554644	75.0668457075311	159.414627579341	108.643213437205	126.244264381565	81.2295542900477	155.301186736301	125.9666643848	94.9551822081504	154.587799843624	150.518763087122
HGS	6.80255227885695	9.84291236705725	9.16407270341027	8.96299323952858	11.8927993062588	9.76230784084602	7.30422383194276	7.86510185669004	11.9365991786444	13.0045255040025	8.04473657935751	5.97346714782774	8.36691346976927	10.3830692938896	7.2867007705442	7.81707684116967	7.12328188267008	7.29564126679062	9.03024537970075	8.036776503065	9.05981360053312	8.7120679802121	7.56770002289151	3.2678893494467	6.33206741763855	8.18450867167647	6.78170668317012	8.04473657935751	6.91193135260452	11.1228661791158	7.34063164912032	8.06502193507066	6.8929065368321	5.13050829633955	13.3717161200762	6.92958669288575	9.44704835788688	8.81821789300035	10.406280347243	11.9940471192774	9.627671281619	9.13260589155601	8.12458633782642	12.2697785596501	5.4378621707814	5.95503369647198	8.55253186659991	12.9188399124746	7.10624125013774
CHMP2B	16.2265373935081	19.0370875170505	11.6076686395063	9.78048023630723	8.92662509525991	11.4267579102743	15.4472564577054	15.7701761321579	17.3020231209315	6.11840775048554	9.74703267169287	15.2929443874519	11.0107097225818	16.5364898066233	16.3727885093708	13.7204605585722	14.9887450550707	7.99861913586178	15.8936141659754	15.2701396071104	7.86766806010434	3.96753591608431	12.9856435483278	12.6803317876374	16.0981930527442	15.3479182700223	12.4604694641709	16.3912930071433	9.42013648111972	11.536124556149	12.9192050128082	16.5235723555089	14.4890738049905	12.1904814531538	2.73555477030768	16.6788557251072	9.88404399122508	4.45338482933578	9.28994916211197	11.3298189149896	13.2829358631465	13.5075633645948	12.5066269373046	3.71977986784638	11.4856751021502	15.9106243570637	16.2174055193269	5.60913973081135	8.59913948371688
BID	6.2321563009111	3.83735045442332	3.24511803001028	7.02630729490294	5.28916809606223	5.85017639918957	5.68426586560627	4.17352181691188	8.66420405970124	11.9236152373034	6.3789170742117	8.23739919443139	10.2985261085705	9.08873506720557	4.6678972741071	6.32672763179176	5.65404999753133	4.81282485975178	6.91416909077325	2.30035656864038	5.00884550058371	7.53403329373854	8.34755262038744	7.58960003187844	3.08911023512986	9.13008755029027	7.7006488994972	4.92278439085961	5.12208361730696	7.68812681766286	8.22579370642501	5.41148754240407	8.04717072152001	6.47215581868094	4.08831384451997	-0.752242838486026	6.17091373175957	5.28439828279594	7.13854773449805	7.62468089796334	6.73018050661379	-0.124369015608673	7.30443711591609	8.1951935740145	6.898869024568	6.65567552984379	3.47824661943127	4.52690399120092	4.81599768454088
EIF4EBP1	34.0911706266186	22.7423497006573	28.2885742261121	47.2175104110871	17.3742222522383	37.3000597924079	38.4646890050561	38.1471131148118	45.6175492683888	31.0388984770141	25.1135299772942	24.4431444246755	35.5227971304831	30.8505130845802	28.2885742261121	18.0805697146431	33.6156293171226	19.3681463189034	24.9146405249716	18.3022471787912	10.4941439292776	34.7160206076783	55.7225492696008	53.04757378206	36.0343542858877	48.2717054125813	14.9977157834883	27.0655996127723	28.3357548494122	29.8719500110913	30.4878870478809	44.7032915371459	44.1505541520875	16.7424819315081	47.9615861912952	9.57489710668821	41.5498082533628	31.8714025303295	30.7967657383457	63.4402016414072	26.0950190854377	52.0749301980335	28.1059599988032	48.7449409528333	39.001906270818	17.8568022257418	24.5914148258782	57.708315497713	37.3861688122406
DNAJB1	34.6148749808126	30.9778841671231	29.0404628087935	27.90561657481	26.2100702606091	25.8543367613814	27.0565913782044	28.2650290526786	28.7140305942895	31.8807529962891	22.3673414671829	27.2380480989114	25.5072191927771	38.2377195282441	33.5598981863554	29.3865597575167	34.5625266750547	34.9243720258955	22.4318422701288	30.3875386396641	28.1429463001663	29.090318903214	28.7318795745342	34.2876357645421	31.7136205569355	35.6704214235754	26.8732714328308	45.1651532353243	30.4785636918434	32.0450846648064	40.6059136824026	32.9433488368348	33.5839302242516	60.5465712996655	32.9025596446131	30.3460017840411	42.6690136981742	26.9105596615072	20.9300357182263	26.2202408564003	32.3232391854036	28.5366088824144	31.7860727008149	31.5445536868772	69.7854598161233	27.8720191924475	33.671264430117	77.3492618866929	32.5281582957011
NRG1	2.2332793226649	4.46847698405534	2.65807717431829	1.82196737307012	0.955106252199219	2.48182681471201	1.89579651213286	2.75638956158939	-1.32838823623137	1.92446243548407	1.94469256170768	1.88226392843203	1.16056404220646	0.917104849161266	3.74863842221862	1.83378971115145	2.09391509922609	2.08691455040745	-0.114921863181646	1.96491250284572	1.56546617794596	2.04807287780955	-0.638227316246331	2.99520265809807	2.69773874630499	2.01225787314172	1.56228673373226	3.38901832818903	1.89635075053958	-0.410923366437559	1.68746652799343	2.65721483707293	3.08858291767941	1.28799474037974	1.46707400750452	2.64607489972513	2.20737185999029	2.40082737540436	1.60548253041353	5.7676041705776	0.775016115331109	2.46540675925063	1.02570332410612	0.532448117273737	1.19421301867531	0.264534533762647	0.852132490763229	0.934833688119048	3.53557407080102
ULK3	12.3531774653432	3.77798317023879	9.68770017263742	8.96269860792004	14.7819697077429	12.521744874275	11.9938696974239	12.1316854994799	9.00414841195903	6.03287260904976	7.47292668920121	12.4783765207874	14.9784931229254	13.0380813465853	11.7723411877617	7.56171898487125	17.524179842442	17.8579709026952	18.8445712527008	18.7297597721282	18.7470449890649	12.9731338797761	6.94210060057922	5.30508457965706	13.5835706345643	6.55758674728556	8.76448504203286	11.6099679527638	15.3023259979455	7.53686920153731	11.391929375908	14.9305385226608	14.8252010219842	11.4052313187515	17.260260525916	10.8204574468255	11.4468547058358	17.8816238766112	14.5609436753172	3.94977556943415	9.51866683026812	20.2049507150378	6.9758396630249	19.866591679907	4.68584990525474	10.038118661445	13.4806176167738	9.80998486010976	15.2372506278398
RELA	11.6501953535699	17.1905832297459	13.3529277359805	16.6838607151226	15.5501134644219	18.2332967605395	18.7018073494508	15.7374377260735	4.3074978204759	17.3400076590042	15.253244447896	13.6102974418546	13.9682782313543	18.0686285232445	15.2297009081643	17.0328688217089	16.9870106096879	19.9906747324766	14.0389673680467	19.0894174983974	16.9497934814294	15.6828409011281	14.8261447412138	16.1960978696123	16.6210031701472	19.0180359046541	14.089526485681	20.1714255286024	15.7987250515391	17.0553102819088	18.2928773256684	16.1035817064412	16.9109866278285	12.2517259666736	12.5428505155516	9.75670568300163	16.1004412674215	8.86045169493831	14.0916721272473	17.1775338278565	14.0572638388573	12.2045316051319	18.3995352173444	13.2159090161418	15.2866481859164	14.6721754530015	10.8423710567855	23.0427620842495	15.9038224766215
GAPDH	1130.11321511279	1132.23085440939	1136.24752576583	1136.20371540712	1134.65267096254	1131.08161763778	1135.986656949	1138.52427338648	1136.0763713857	1140.23441181457	1133.3472369971	1135.64198199915	1136.84343268765	1136.65726375905	1139.31356253	1126.72831637609	1134.79299317533	1132.83083404541	1134.47873451708	1130.50713548714	1136.33348298029	1141.46510287014	1131.96265757511	1150.67039777467	1141.52600715606	1144.26464932464	1127.7835652292	1134.41268197625	1135.42492354104	1146.7948803825	1130.22765264555	1149.54410587179	1141.44512649381	1126.73921518873	1138.33702891716	1125.32036186909	1143.87666593508	1138.99683729837	1140.24751907082	1126.81167795227	1139.73425669804	1146.2227500809	1126.00149463767	1147.7681586921	1143.47792713831	1128.21776818869	1138.66468164253	1151.17418104857	1142.15048043944
SESN2	5.55395523879171	6.27150372875465	5.81865000823297	4.91158215435501	9.72443304558603	5.409827056816	7.02880650488394	8.87267605056626	4.90532803424043	8.7214497886619	8.36811404591501	4.70632986793625	9.47521297213824	10.7183090943675	4.26197242942319	5.34610179264756	9.786577459655	12.6184720192885	7.22661430995786	9.03222224466732	3.5304797079057	5.67272053889293	3.8812520801726	6.63235323312963	5.12417185258995	6.45175213113025	9.7977567780874	12.8866559957222	9.35520062693865	9.72142250236874	2.54760662774475	7.76443085056574	6.89963656588114	8.33454459958	12.6433373427652	9.80484855980845	10.2714512674501	8.55648713605274	4.90671363990529	15.2901401784036	9.24849639432929	5.53566524401556	9.48397377886469	10.4387316604441	9.11425010002704	14.6211382723714	11.191757953635	15.7824017836755	10.5130190187033
RAB1A	62.4715517311995	61.9289178521291	59.7646647978609	53.468287682288	54.2246217111137	51.5076084409773	54.6916731634187	51.4841318724012	57.3724520583467	52.5657073063763	53.1494802897707	53.5793467311679	57.3286677068593	54.3474879309265	66.3102600172907	53.8949715606917	54.7574874639396	53.4505424825662	61.337374455192	58.0581634988385	56.6438517927508	55.0058789280579	59.8380979613059	57.331188958062	47.5724037427344	59.0277430255632	54.4049807247457	59.0347832406703	57.3090212357387	60.997749518591	52.6057028923952	55.9023697245619	57.3266011075128	51.208764398147	58.4876028430377	57.6968254917706	56.3397861422385	59.0462046463919	51.7939426690969	52.8263330386257	52.556517827949	52.7649412607062	52.2896096336863	61.8855468205111	55.553996184061	58.5906572637822	58.9224429001955	56.6348000876133	57.7649268289018
PEA15	85.8190063539661	64.7620329285579	74.1680047279317	85.6340314630258	77.9204408263276	86.0183538192216	86.4352568204188	87.2088047864135	75.8648395622179	96.3880889156276	86.5254120593042	81.4354414350611	83.8241267576863	78.7213570961009	89.750305838095	87.4591938572275	85.8391813458688	83.5353546242829	89.3301293180166	84.5601908250761	85.4916123175403	84.54151912296	77.2789716199965	74.6767067521736	86.4887430280604	90.0169782066913	92.3536103642749	89.0036625444498	83.1166813939911	74.5848936796919	85.7387419189105	76.1103956266154	84.7072181859823	93.1215807036782	73.6962948719904	72.7729658553871	82.5668145185827	71.2679339385487	85.341536228749	89.1767375620325	89.031044897666	72.5882017060055	96.5249304345216	78.1084363462785	88.3148186356842	85.6181415494868	76.6082374358566	77.839150782352	81.0419026480241
BNIP1	4.53066603596069	5.95378195656568	4.0294959875741	4.6102954034755	4.11957390874961	2.7538559602859	5.78980604155381	2.43304391910672	3.12630427519946	4.61723639687797	3.97194302237626	3.4852176529782	3.5779473031866	5.39049338664128	3.56361381486907	3.71168946392647	6.36547720893164	4.28357004024713	4.02228207161551	4.32217341957338	4.0294959875741	4.82484285731147	6.67442217304116	6.37194648433587	5.02611481891166	6.13991177042282	2.86196024782219	5.14167562023419	4.56370988173642	7.41507671029852	6.44320622679645	5.41730381601188	6.92708107171952	3.22099155510049	4.63263462010577	3.61741325256674	4.75988728895576	4.50887603385693	2.01499732083608	5.40346563159249	4.58415211813096	3.53338679942561	3.92710959605916	4.95044788258195	4.35093810922234	2.45490804832449	4.96896955284086	5.18290714269341	6.59148067129595
SQSTM1	35.865700310552	36.9166911111376	40.2613015303437	39.7629233096984	34.4985142421304	37.463877542074	36.4705802707734	32.2505827981238	28.8369788943318	20.1393503943224	35.5817499331724	29.7546085177716	39.2181650804413	39.9530420054263	50.4010105204025	28.7526565388096	36.0439493053335	33.685053114195	34.699213928416	42.3703913867103	38.4474348759125	39.4462668191971	38.8892319278185	34.0138234823476	34.8891427089287	43.3085996802478	32.9745531636107	41.6042462780899	40.7789018838357	41.1617709575583	38.595093955684	31.8393620958553	41.5308711781833	26.6021380347973	42.5890516261992	25.4809871275899	42.4327242733939	39.6761998832419	30.5814044068843	41.1617709575583	42.6079753208507	30.8671182826901	38.9458266619303	45.6105891337069	38.6254668247339	31.6324359035876	46.8085878761835	34.3959871566997	44.4737023943878
CX3CL1	32.8029218791101	52.0406989548938	48.1608414409895	31.6764658588369	35.4275081114603	40.4983746659636	41.5022729970164	41.5475531606431	12.2595221659182	1.88233918475743	27.880189967286	30.5508240208021	15.694405824218	22.4008481838056	39.2348103567534	44.8716847721784	42.2910527495239	44.1994028668031	43.0266547706927	46.560822137371	44.4555329678113	32.5716708610708	23.0795970223883	18.7098809491971	44.0602940157947	16.758495485034	32.3408153029758	47.4906996717835	47.01386802831	22.0354897199362	39.1337819721497	21.4460683040747	27.1457045389012	41.4266470982491	52.9984331530324	31.478712624318	35.4252051388434	45.7103738958964	45.4396001457729	35.4971090616639	43.0979189788974	37.5738902217068	44.2752613890671	24.3262961280901	41.8735284665264	28.6843926576227	32.9919052078045	27.9245163745765	42.7296061966204
ULK1	9.0554973480332	7.99021235480923	5.07915274590521	8.05902457319414	15.5586486982251	7.32667367080366	6.91162320055447	8.95749341372242	14.348744427842	8.27568055051473	5.31808176762324	2.88903140507233	6.52265421774589	15.6778910499065	2.7225389700353	7.4055719158479	2.77053804718933	8.43595252858126	5.03473360521177	4.5223583729945	11.6659692423503	7.78229040686764	19.224072010309	4.22366853252414	7.94896691665175	12.0166633725751	4.28546052089948	7.02918983729698	4.90259332642409	13.0114731272853	9.27937667232565	11.655972079362	11.695675098087	4.21126570301357	9.84456866214655	6.41925498912396	15.1957167710216	9.20968216463573	8.70950664496673	3.52301022365786	10.8664310572734	7.85208012563363	9.75276614259105	13.4898389631271	13.3719168717006	5.09807436042467	6.16900854416267	16.5694539137165	6.30723598441434
BECN1	8.15783407758766	8.47923252732373	9.5612214403645	9.78209673681928	8.02732015409362	10.1783534151075	7.49601268997485	8.6827319048008	8.70914198279159	10.105453686721	7.16877171112522	8.911005979659	9.59460826305298	13.2989102008643	6.29406069608305	6.27751565596348	5.9247482321944	5.60263100630328	9.66927525758223	6.10803615173347	5.72812668526525	9.0695785503068	5.43528145343183	3.77236314446688	6.27751565596348	8.71385029632103	7.76122790263689	7.13282630909581	5.6121663303419	8.83134052342761	6.88188770538509	9.34130890830089	6.91542619643656	8.25418305374831	7.16877171112522	9.50063982076366	6.52619901705924	11.3789403937324	7.07566711907729	8.11650774581032	8.65432376098449	7.76122790263689	7.66929709183299	10.2828397286566	10.2944918155005	7.27160286123466	8.80441609185798	6.57700132438534	6.22223583479075
PTK6	3.5969150756002	3.39273675187869	6.45273119951224	0.479614512359129	3.56995826101646	0.014480750622885	-0.250272775222022	-0.206369712034636	5.85984614906057	5.29761991091791	-0.248403569813192	-0.175938481552994	0.43059439821759	1.17517942594794	-0.116694380251034	0.0941465279011913	0.141011189268802	0.77438051812331	1.43480477461602	0.629541374333865	1.53273980952111	3.67774607183466	5.83284685253572	0.812438268508947	3.24878467147861	-0.134158503946309	-0.301156025923661	-0.230718944614061	-0.238539667677415	-0.247887717671144	1.12949515565831	2.44132131353184	1.84897032176841	-0.22759753341728	3.99917050712002	-0.135009154243293	-0.125764274677973	3.66696880796502	0.00717587970157929	-0.2224916086858	0.829578720271957	-0.0632247885156405	-0.191761993141601	4.72018008048401	1.00379412633882	-0.0731908496050384	2.77316697356135	2.19020853668233	-0.146249673565984
WIPI2	8.46944248107376	12.2877294982972	7.97059937399608	6.99608785747602	8.68106421584545	8.7073526301028	7.81500701281156	7.39964422567556	10.2464458149534	8.70784334716894	7.71043170089581	9.44222480412266	10.6947333804793	11.9129793902538	9.19077320081617	5.7796177761313	9.38340885862421	7.12269870240926	9.13328335977026	7.09566252881304	11.1489504438877	9.68774106767683	11.6898550137771	1.93050321178878	7.8922832669885	6.742708437124	8.21327648881045	6.55864864423369	9.02334521134601	3.05676898101177	8.67650755737417	7.64411479452927	11.1460411927099	8.63653748396333	13.6847484087614	9.81814328613297	8.58915407773191	10.1693565006112	8.11831105277322	20.1697380101204	7.82445331633471	12.9159408128702	5.8915363184296	12.5296880631218	6.43869168904246	9.7815614972264	11.6015902024406	8.11789628001494	6.86230319638544
PRKAB1	4.98477938412159	23.748657516424	20.6536374941302	7.81691589407886	17.6819129215085	13.4720938730306	16.7604155405764	12.1042749704837	-2.11277121343848	4.59877655846971	10.885131165366	15.6285473001909	6.68284594923488	20.7305530386107	25.2216618486976	14.3634879493674	15.3894742207976	18.4904028172379	21.2326217171129	24.8371321634834	19.5709353158509	17.2452788995108	13.3243555007709	6.25507478845711	20.2636796066512	6.64468840942079	7.56689834197762	12.6656295454029	14.6447777109764	8.00796779768433	13.4720938730306	11.0122615838947	11.8594854656965	9.76426344107458	20.2958084793482	18.743254563442	13.9787661154004	21.8841981376396	11.2137295511381	14.3130248831802	11.2954888454271	10.7522923276414	11.6384743690603	16.6139741723978	20.3094510407924	13.1584350527837	24.933927097674	11.8129694551384	18.1955665685611
ATG9B	0.32085206043845	2.07810494422847	-0.0600063227570604	0.369741500198019	-0.330227001559708	0.791367137313268	-0.276531693247125	0.33656939448869	6.83943881755692	4.79012222507716	1.48574144728415	0.0778698475935711	-0.08185605227504	0.849995607165633	0.721927696426917	-0.345884038932006	-0.423782880412605	3.59593535238249	1.61344087832433	-0.0963451206634962	0.32821048835768	0.100789284842449	0.551232267593433	6.60259346660037	2.363835268524	-0.0130396770607559	-0.524255011546489	0.774515332433601	-0.368008453316166	-0.314107689656521	-0.34062036226869	7.07438817297374	0.249438461652068	0.345102491022644	-0.109931972093115	0.539329256725604	0.592169245495528	0.718093274351859	3.1886826567204	1.33380945134213	0.155380110482987	0.97175916524396	0.206147680099938	0.854721080148058	0.859109338376067	0.986654677905952	1.27978362790601	7.3595713607472	0.490893158655749
CASP3	6.72221001363641	9.32467671266346	5.37297827618452	9.18792437481107	11.4463353782661	5.29222262677055	5.24714597937265	5.78733889006984	9.80041963271212	13.838139147199	9.0621950972543	10.4605956358483	15.6716815727486	11.7225013847277	5.2247679078483	8.29553724738906	9.21350748982739	8.60691294592676	10.3247933644596	6.73427471306693	7.44307580460999	7.76831331625049	6.98636855358691	4.2858389702892	4.00708603586629	15.446424248182	9.94715339172524	8.33165694288527	8.76943726742983	14.8142637591409	11.645832165766	5.67776646568781	9.51897675107273	8.42827183429258	9.83429579776395	4.52949667847494	11.868639921378	7.37053880243618	6.66780440036007	8.64759982839904	12.0724005613806	3.59815682604149	10.8215522125485	7.6753441618153	6.39393343397047	9.16315969054358	6.00714764070008	7.32198811682465	4.38140649926967
APOL1	104.337620395769	50.9863513454507	76.1668624595356	87.1083416203934	117.60224499554	65.3031707452302	62.9608062263673	62.2815897045851	97.0370749223841	100.762643743413	68.477109262633	92.8710902070379	104.433858159074	87.9845608298393	77.6955053696781	90.8265217729087	84.06057992195	110.413568803818	86.1702227371537	71.7119793816546	84.5023340336857	114.746617151173	97.0849090769257	93.9148001391575	69.5985354595278	92.7870245277017	105.926824762287	72.2368168641954	86.4653423870497	57.0864730851699	94.2846606555251	116.557837482	87.8477636896631	79.877141434738	75.8948626510012	57.2594732774294	108.433035496811	73.0879089061515	92.8710902070379	69.2102530991191	93.5096334611039	57.8086691642623	92.7733433900485	77.3463587505896	88.0555575348095	86.2855941622746	68.5218683643828	74.4794272399408	64.7555693302152
TNFSF10	61.6509897796197	62.2334993160661	64.8317817596579	69.1517626022264	76.1783456762101	67.9849472505534	57.4060349065579	58.0746126533831	66.9981635914849	65.986552296256	67.8000140840689	50.1296298357442	53.4332232309792	31.0170008228212	79.9597353022697	80.3444174540129	77.8902272027848	88.8510367701826	82.5453880958351	79.157536693643	76.7072731913756	88.5993627960057	71.1680228718314	75.7557049511789	74.9799770864335	55.5468445953857	74.9103956518335	59.0328507969565	84.6732543687057	45.7365446242244	83.1408893229924	64.3023808066744	63.3362891651794	79.2419896455839	50.9684781013387	52.7686000823982	58.1672672192884	73.5512949228558	67.511857548625	47.2742149584274	67.3783480839571	54.6402111739713	82.5276202530194	84.6700934750387	76.2996850040278	96.1077663222669	57.1449617992303	50.8883835622512	73.2785111918542
ITGB4	4.99323647409488	6.47750827690625	3.39863292246863	9.35501487171706	15.995447825573	12.0463170282211	1.04370431116424	3.7080347007776	17.0389326522671	10.7218106184122	9.83240638861447	9.49812724198021	3.11710051043547	10.5569953166737	-18.6775904337444	4.26628313789916	5.61047105617779	11.4672048785615	5.15306024754516	8.59541956763662	12.3825592174131	11.1006048565055	26.1996714309761	18.0327940983183	7.40014557662279	9.37491530686609	14.2062038609306	2.83086847235318	4.20494717991323	6.57957919235528	0.505239548296089	13.4635680769405	-0.0611018784038606	11.8937470254118	14.3777548068358	4.45634798331774	21.5102546626587	17.137581013963	9.71352190419466	20.3188410787566	19.3544033784044	8.29465079804833	1.73341821920981	10.6214035457259	21.0779839343665	14.7848854547875	16.0092037185894	8.47123705757756	0.294135848996072
TSC1	5.80731653635545	4.79380969127078	3.4872311112393	7.16996154414812	6.75238708940687	4.83061057592459	5.53289651782114	8.09444915995756	4.95632659058957	3.4189671214362	6.5697503150896	5.54974982970658	0.821012043553175	2.62686864207983	6.3600908076789	5.9811335902675	6.78803570289662	6.63982706793894	4.60678279971477	6.5208164817302	6.88691923484729	5.40300217407529	7.14893349281161	3.04932499334168	7.59050462272947	3.17678556808682	6.49541626130391	8.10673287311454	6.37793844701743	4.96842723262702	5.86478291973651	3.80176883235757	6.67469314213348	5.34684959519903	8.36774203473638	7.39570977229803	5.19649077199442	6.02787774945222	8.74798074998444	3.23986613246656	3.62413959160371	8.82522599353351	6.07421987009995	3.02832924867331	1.94137498836222	6.37076277705811	8.31976663253212	3.32144046954788	5.90692517352462
MAPK8IP1	2.1816196669009	10.9570463677627	7.93051781475583	0.982312166003432	5.53069965631742	9.24426900036546	8.98538899700423	4.31385770521358	6.83842547180419	3.946540213452	2.90791883606953	1.7414896276722	3.19199802060487	5.74163075169223	8.00673371368455	4.86729058739689	5.21240001250836	5.45933952503743	5.85465078093383	11.7324832212029	7.42270901596897	5.75863312864193	2.52134604455973	4.23680774550412	6.92844172123705	2.68947160676263	4.80067597435208	3.23526372524202	7.8387567485173	6.49526698196719	4.41981697853556	5.45043808325688	6.22378499129252	1.66431024473815	6.88621140239667	9.77956825074705	5.49625390476385	6.47488522081971	2.374417130474	2.02765396415936	-0.0235938962728346	8.61711760814284	1.79183046858725	5.04971981264402	2.21041393764712	4.45560489686272	5.93485003910845	5.92694563550257	10.6396191323564
WDR45	11.1918033078305	9.99117602311604	7.36784366300098	8.66884871794245	12.9325853473798	8.92855925475142	6.99869496021598	7.73577955690617	7.52734586611759	7.28399933147338	6.78259203680521	7.96510744773403	4.98083068019722	13.4164336664281	10.8010113171687	7.8692598753815	8.59721273462388	8.49529220016007	8.46522167411124	11.6419426741906	8.35853016353945	10.8731377746666	7.28473950159854	9.91541113897881	9.84206295488879	13.63276845036	8.37133599847602	7.89878642097689	10.2845687594761	11.6788174147636	9.6002324313443	10.6255196558061	15.2279688357732	9.69819350152411	10.90398414169	5.67297892434886	12.1786997806196	11.560202922778	9.68291746026622	10.181827795476	12.3160860571049	9.40592439692028	11.2310947484506	16.9499077491241	13.3145577205261	9.68212378386694	7.19808609068027	10.3219696450778	5.71118240406213
EIF2S1	8.43481133962061	11.3761952947995	8.58777840147442	13.77974914723	6.69953264433724	11.0738151324565	13.6269369598393	13.9337595738881	6.37207912154116	10.0577734439798	14.5262685134113	12.6201469827131	7.71259911286424	11.7404600320969	11.834012359119	13.1543823676592	12.4531678575892	12.1610583175384	9.35541775365502	9.72433687613407	7.62509504119204	9.08070306120073	7.04572597717288	9.475706303787	11.0043254062333	9.12952112223891	12.7173510865502	17.1140740692492	9.26619376031324	14.4916989029817	12.8184270519657	9.01510149913105	10.0407291017472	13.2704159456987	4.38681674018017	8.33994665530564	9.03694694972085	8.66304739055884	12.9278743896781	13.7054583126496	10.7842895505538	12.7357811476635	12.2135607605417	4.17375023534181	3.17833130432485	11.5784939488061	6.18004293853924	11.2427831717386	14.7660712413596
ATG7	3.38986981096576	2.31666319943214	3.29101938375166	3.4444768835171	3.7127991036284	2.92007752129276	3.44128788070743	3.36541862445366	4.03914905103596	4.15577605806686	4.51928340888395	4.52501625303872	3.66585819465413	2.96832607296699	2.83765706171106	3.38384686064907	2.95715265579071	3.83175345486866	3.29906441731629	2.72576484703911	3.43369316118517	3.17470196762488	4.93274314383365	2.65359336186401	3.17391391805074	4.89652533799329	4.76343372378826	3.9936608378426	3.46564597345117	3.3632341683539	5.89712747008032	3.36873752554477	2.82570641981741	3.5835459836403	3.2545006468926	2.31327501925758	3.63258474986003	3.37611574793128	3.13503103246924	2.6908092195002	3.74465882212602	2.10561746155602	3.80251768165638	3.76360015653317	2.84397444813237	4.20783495933037	4.85347488254853	1.66433567969052	2.69808135829019
PEX14	5.77835723243222	6.652340729957	6.3657715883413	8.17982759293293	12.9323205463624	8.99599246697763	8.35102405528077	7.55406150434483	5.46783942330753	7.58169295413095	7.68807033185985	7.12678997259836	7.17639641490877	6.14609045069851	3.82991671420246	8.98993915817729	8.00381599858484	7.30355293919265	7.09132731911949	7.6034245443783	4.40970622921882	6.60803622420072	5.56201493906652	6.92705723895665	6.58718299869189	6.21652895310236	8.02790224129385	7.32812069510168	7.8567269443614	5.89568242126942	8.18490729262552	5.18478374064587	6.94553993794228	7.80609397940478	10.9788532419785	9.06815065938157	5.22716748495589	7.14882317001494	6.90781258501713	7.39545317279768	5.6975900073201	7.21739911586485	9.01109928220922	7.90851342445655	9.76818619055836	7.58169295413095	5.68771634104264	4.60826428230661	7.76033435134074
EGFR	30.1059244829252	3.9401905036971	24.0445375669557	18.5728594457423	34.2101975441977	20.4788006483907	17.4175419345407	19.4817456533444	26.6521248825482	-13.8379845322131	47.0814800227601	19.5806611550258	29.4630994814178	28.526431874245	15.0894606505141	11.6615217603547	14.9686515767429	20.106324105998	11.292566481776	16.2587260248746	33.9187100695248	28.2475203417646	44.4785229404294	27.50540256031	33.6690090209551	6.53176064200624	5.18392832118679	21.295653824493	11.3455912271295	21.9126867118311	9.41407513113151	27.2701295472375	33.7424868213836	52.1182706302818	22.2300120313722	2.99187300098419	27.7715094971034	35.7812299735847	33.1816798283207	26.6419612347217	34.122211679549	40.9749683396689	8.82754461994762	11.7924601839282	44.1566359836748	67.0420383360595	52.081617475128	17.203956705413	19.1792599455904
RACK1	222.218502846716	224.367918545238	216.137605905268	221.36777537668	218.837653158595	225.669598714107	226.951924321255	219.662455250465	211.533095546344	201.59026208153	225.529593082712	225.235795989345	206.672938912833	221.562809806347	215.389592178101	219.270324958524	226.410941416302	211.986667982453	217.706470645136	227.991401714599	220.091734275891	226.286181796914	234.343634723274	237.582517555921	226.052610029853	216.304295636553	216.771496432691	213.762477651509	223.721258588039	230.983098735659	222.512299940084	224.533520298201	235.498609604767	210.31862542926	219.233033069998	210.846552594353	225.844663015369	223.237394544974	221.489314007616	219.579253539865	221.931734665927	210.406465363232	222.99352993037	214.311276821774	216.099469401992	219.510939953667	223.147536124905	220.572463223529	230.263143396789
NPC1	6.52075886570748	3.10271190416749	5.2346383285188	6.39618897195949	6.16759341864257	0.32154790162815	6.01858922359449	1.84296777697692	-1.98388721577124	3.05194214094427	5.24632607905689	5.72067442909825	16.7825043928197	5.88644393597923	9.86122092465157	4.99124882069195	6.55371621632387	5.61290494553313	5.64766401144768	6.5042567914993	8.66759623906858	6.24159828954211	9.29892195932488	-2.15447104632232	4.54184954775017	12.1408119570273	7.87666662207501	12.4023180631607	6.92433724277099	12.577569974257	11.3534974700801	2.19061108364746	7.74992648035423	6.0982156802133	4.17620663727297	0.209695310017198	12.6038469389302	6.27384197370923	5.53415594766341	19.470523224279	6.86760076005384	5.40655004664352	8.1269705048448	7.24800837641598	9.91966552706698	9.21241622611309	4.51506365700247	15.4014194200778	7.81200961171593
PRKCQ	1.15381022969695	2.5238053110784	1.2975903213059	3.97504963809669	4.71122658544556	6.75878976438465	1.23298072123057	5.52751607243031	-0.908996344937797	5.58551691668614	4.14094863463751	6.52519307641285	0.0697796174009815	4.85808034930655	5.27345146688956	3.85035082692658	4.11575365426966	5.19139475145077	4.65385777856446	0.959080235495593	6.31113908019529	3.75915720616934	-1.95054587482605	3.36446067997365	-0.367931498035853	5.59302686648102	1.74857422161221	0.219714263065829	5.42044942178662	6.8624967638881	6.25470270868073	3.23964411279076	4.05671703773812	-1.25683318759736	4.50114745545543	7.51668188176441	9.74508465176424	5.87661939302329	2.99007826757513	6.61043881693254	4.09667477701475	-5.02602051482588	5.41095444206195	6.07397847044883	1.64882045968078	2.98391410078349	0.446747855712883	4.6518463136114	5.16832178249696
HDAC6	12.0650345613987	8.8423736116123	11.7474993826198	7.17936733959569	12.2372731806704	11.2739339866823	11.5273146358893	7.49045390109998	10.5892329649082	-0.937883612630907	5.41577316644997	11.2483711413881	5.23626471823445	14.6210716744894	9.51122945951166	7.84538579589422	10.1160360613864	8.72528251443757	4.91712396535861	12.7806994744457	5.62525584059334	7.79255451183877	9.14168420834655	12.3178677361595	11.5755134438618	5.27323503588306	6.40211155135456	10.0297825152277	7.80059817485557	10.0468489782516	6.74591497519491	13.0211249831524	14.2777420266121	8.44019572494902	7.01960482068387	10.7565548425191	10.5782308342112	11.9956053261051	10.6488339810577	7.16410122523131	12.5231706534735	15.4844178193909	5.50418502532914	11.9637939022761	9.4392102489534	8.49761210749115	14.2443039719768	8.42682471443678	9.35090367362156
RAB33B	1.94953208627746	5.99833646894921	4.3122855766002	1.9457568378509	3.0035516514963	2.10428609045467	2.3489485193808	2.86045945784565	3.28519165135234	2.41230547989756	6.04255734307012	2.13557249459166	3.10435505747988	2.04814240668073	2.01699112156054	3.8389856031673	4.04121373163905	5.48139767254468	1.91768788312241	3.11955998889133	1.95681580968715	2.17908312772684	3.03819986296571	5.59284776413377	4.10675800341916	3.45439299655623	2.38248344254089	4.36415973041605	3.89478629251398	2.80498097538517	4.04507443995657	3.31186091165043	1.99360513788426	1.94203355827696	3.21317206053654	3.35931886785749	3.69667871662282	4.2548438263743	5.06189470047435	2.51279822762885	2.01138425979519	6.57930782095448	4.16158745265366	3.70984069469485	2.74006725901678	2.02345604682571	5.3703090531971	2.07408525790562	4.19991390402475
IRGM	0.261635480996222	0.385751627106605	0.433812691854776	0.383278705566679	1.06727129265725	0.278662645091031	0.745147871345478	0.59057334794248	0.256661231421892	1.13101390974805	0.385198284159355	0.274245240634503	1.01202455219605	0.654769690684829	0.293241791969841	0.442853350570289	0.639045723165506	0.548505664399332	0.772225486665021	0.590721606495857	0.245511876903884	1.57206676258238	0.247966509330926	0.821916228110157	0.241431848210554	0.298500495619023	0.307073030870723	0.719831847813698	0.500511919151776	1.33382810859739	0.325475380602368	0.337331006181739	1.7791547768956	0.251274893112585	0.285788394774604	0.282687417315648	1.21129027401587	0.281021940653039	0.288367937951342	0.240850098768825	0.786331451389221	0.29790629401533	0.500290893276925	0.286911424131681	0.247235333945636	0.29433096701158	0.307343087133305	0.342684657565892	0.272964613602577
FKBP1A	77.0742851273815	77.9497149947908	73.8167581091186	76.702214695472	71.4600808645229	70.8456013376916	76.920732475381	77.7639203904211	77.1262572297084	73.2865775587195	76.7145991152805	78.8778387992816	77.3533379513136	73.9659089844785	74.5647346046723	77.6836551964406	74.865499085731	75.9720009963292	77.5889674609921	72.6125962023176	73.6873232300935	73.5415409169215	78.0326127625819	79.8238244755418	76.1573002239067	74.4332474503645	75.5707882554081	75.4666317464148	77.2456147294154	78.4336415064087	77.9672937941072	69.9914019042394	80.5891250052043	84.8907789190996	69.455092835238	64.5478761767734	79.4483147133314	77.8806877771849	75.142669477852	81.887026354737	83.3046107372973	72.1684555239352	90.6916128500635	76.0862490382637	77.0299701349018	77.9629061710894	73.3592281037207	77.8061548003731	69.0974874056648
ATG2A	4.23988767062336	7.17519196501623	4.3754936536528	5.35656153329163	6.10485296165086	5.73294567943993	4.73599039241364	4.91469301532788	1.52803757729906	4.84816790913674	4.34513833232143	5.0415636540893	5.19572200695672	6.85327405527657	3.18472291567983	4.23470105996422	5.11830160613754	5.67183580424619	4.78405184710702	5.381539158308	5.56369838424705	4.38101807645355	5.35734976162207	2.70419367484238	3.811207475158	4.23869338527421	4.88991671269893	4.11463102320521	5.45177678581305	3.72402464467055	5.74552662253219	2.69943018242123	6.78658516138041	4.76157539683614	6.23892343494569	5.7881557850089	4.92675188511037	4.448498610924	5.04424226551523	5.91862634103702	5.22420741865571	5.76662793852962	5.35965643846784	6.69872670660972	4.31090328972728	5.54485938592528	6.08362880487466	6.35330184895508	3.54475558927642
SIRT2	9.82516946101998	13.4387008011792	8.61195707923183	8.69654749172932	8.31012982774815	12.604144041776	12.2784128703562	8.93694372829441	-0.294742758601307	4.21919068701875	10.1766051348141	9.1115421415055	10.1423887881859	12.6411642279195	9.052846322197	9.58642595848183	12.2706085863568	11.0826677223098	8.55650336437237	12.0518721420554	7.48204143634181	10.170289895529	9.82248706841394	10.7433239364444	11.5376764885595	8.12958051597998	9.48964861264826	11.3236659131211	10.9928973351144	8.49738512103143	11.1192971662233	9.09135555305494	14.7152187045299	9.31229916292586	6.85998508646099	7.1948406169816	11.7134893708639	9.45928160501574	10.285754224498	19.1860701791408	11.6206194473304	8.93217033672776	11.6789350850097	7.30052054929899	10.2991345057257	10.0918827148065	7.78805596604711	8.28724500579036	12.4475989756516
PTEN	11.1457309152751	8.80708798655941	12.8721260577169	9.62833701861958	8.95724805116332	10.6698295780103	11.2453262801715	12.8942380695653	4.58576101764946	12.2488478327607	14.0246242768527	13.657924282542	14.9930310488159	11.4568550304505	10.4924732728674	13.056202895037	10.6522977549392	6.77008737870814	8.00040497750082	11.7112710029171	11.1757176376529	7.96158659925091	8.95759138269845	10.9458535224121	12.3003183433269	8.85122435114089	13.6123415425572	14.2264959145901	9.96169002446382	12.4715677301001	11.243982173736	3.46080967551404	8.74184768995611	11.2004813377409	5.86605892204731	11.9711218405358	11.7319950787724	7.36470837786933	14.9639939668544	3.60394970596322	6.79723248476322	11.4162615551146	11.1640735851632	6.66859273297908	13.1548851441485	10.0080836112657	5.92384819384539	6.47076802440065	14.0893386187639
PINK1	5.30361285596104	10.3790060625394	9.02816592659769	10.9200335598442	8.81511640406484	10.8054561478609	12.6843193352668	13.1221356785684	-0.136245236827643	1.66116065485248	13.6038958793488	12.2684802394962	10.4449803554667	9.28851014541479	9.43205369729507	14.2560222988292	13.4142649969126	12.1869218867271	10.6990962691389	14.8550299450538	9.15641263339097	8.03316891543168	5.0454759357222	3.68774264566619	13.7321638613091	6.41186289996337	14.0073581467058	14.0816510299377	13.7926119296032	4.09576311755711	10.6883948601281	9.14346669425964	11.3357184106539	14.0518285645682	8.7361908532144	14.8512163713656	13.7493010083433	7.95596133431807	14.649682032982	-0.495396650074865	12.4006468958128	8.46362936973637	11.0045597984125	5.52917217670133	9.82137861616764	10.8192690500483	10.4530383249753	4.3683299198269	11.5662348453097
MLST8	8.70521348836511	13.5372202032499	8.85440963880007	7.37535850620403	9.90128340951398	9.14729369221729	9.85569032496904	5.98144514022862	8.08770960716337	9.92955152204667	7.50535581351995	7.65471867846619	8.56348614803551	12.338016049289	9.38895637918874	4.42127072644359	7.98229268739061	8.60013666619537	10.1122706264099	9.50344923695559	8.59082065930503	14.2602210271898	10.6927038688833	9.65215191243716	10.0923382394412	6.83888454606496	4.82923447270737	5.63505906585133	8.13823077266175	11.6308464353402	6.8127170363744	8.69864493662067	9.67401818773669	6.03741453595564	11.7262604844362	8.85414956416247	13.0506672363686	11.6871826029921	9.71154895851611	9.50084182199916	8.28342577482598	6.52430093185951	5.62352909025119	15.2117741089341	6.98970783013001	7.03770160363739	8.93681995601614	12.1871927652239	11.9323462947004
MAPK9	6.75782852937333	11.5378963178928	7.58132689931911	5.50599610491359	6.83071875035454	5.24172447974984	6.26254416634171	4.27965676779739	6.59130296789538	4.93200707629359	5.98922895016204	5.73803239634661	7.461171616128	7.5347254960337	6.25021860034593	4.73239762216155	6.03771237129304	3.62958138964436	4.7844964986275	6.34406195334139	6.87874982684547	6.64545225327733	10.6459552322957	7.46684738573602	6.02841784456437	8.03037635727736	5.33239151490766	4.30102592480909	6.67129202811874	10.2107237474669	7.09746341300311	6.0770003192662	7.39809430222942	4.46046585418767	7.12224991820813	7.19584011775647	6.89190414105045	8.42735995662659	5.05240008805468	5.71490668934569	6.48931741137846	6.26511625739735	4.85525376605038	5.57781654732993	6.97451481911485	4.19304432547183	8.11715058710193	4.80096250388359	6.16448113122929
RPTOR	4.06534390453539	7.00937781877843	4.58194494949778	4.41484229287864	3.98618046275384	5.29392390149096	3.73068689709571	5.38707373158056	8.93299823517419	5.90892975461831	2.68434534549055	4.49205780341661	5.43757072350815	6.2999114157806	4.99779802262538	2.59372419633209	4.83917269825062	4.81209927705343	4.65281254331232	3.42795499053447	4.64104429617193	9.47215172633569	4.94011828629852	3.38504000841629	5.22911788254003	4.75436711193534	4.7630097965213	4.91612606483241	3.67726195882681	5.53629413740447	5.26756835143531	5.79920436053044	6.66106512771389	3.18384653854231	7.15675111795727	5.42986369119655	7.302075661294	8.77428418515272	5.93484974240831	6.69284100818649	6.73144069748759	6.69748700568674	4.6300544149322	8.03302980273047	3.54910986111166	5.12377230901229	6.34857340001497	2.46767328325029	4.10737969615439
CAPNS1	88.819300527594	105.457709312191	92.4539884196759	87.5616473775295	92.9888307828404	87.3859971011926	92.5167671295519	91.3610392243793	75.09957140719	87.2990912277554	92.3305806651417	90.1028486580104	90.6835835450649	90.3425646148469	93.1118991165508	89.522113770956	91.2992929195092	91.4354572400062	87.1973781208784	91.8542035388833	91.8913418340251	88.8346027497354	92.3153208706032	88.9536970312999	93.2589107608762	89.7876964230758	93.1118991165508	89.7876964230758	92.6517434771652	94.8328758336903	93.4567082459685	86.3699408650301	94.7846356491021	89.2471263335088	89.9283014993511	93.4360884309203	92.9264197788571	95.527585404883	93.4567082459685	116.700345260216	93.5657047580238	89.4190429807834	92.2163797004542	91.0028371149544	90.5595252339518	92.3305806651417	87.0317124737762	88.819300527594	89.668503143771
BIRC5	-0.265718534510937	4.33948347713097	2.38329821060478	5.14303984383695	2.31524232704256	3.19475659406577	1.57901104879318	-0.10473615975959	9.14283704555773	9.32014679741088	1.93947455594091	0.582406904023894	6.03735389045084	1.50491549729351	-0.316157541220458	1.15976568371398	3.73331958326143	1.0069422827064	3.03222304776765	1.31278946402471	1.45696826615381	5.07000748134578	3.0014872200672	8.05607871619356	0.865759740510355	6.4906095167844	1.18932516703472	-1.88832412416213	2.17198762711154	11.6970531636489	1.92246353180481	2.97475190621916	1.41895277623992	2.22570578218211	2.97721539294618	-5.86688111974847	-1.01871566692549	4.62215738139027	0.361973168728174	9.86629591128365	4.94952058506032	4.6384894732992	0.478987609560129	6.89968032807045	1.60832536214301	1.78570819350672	2.61007336149447	1.22799601514012	5.35438107357655
RPS6KB1	4.82324465051782	5.94103928054731	7.18762787242515	6.61554624552228	3.67748084252205	6.68250107412356	4.86196185377285	5.81820687655232	6.83940097015064	5.02146011783627	4.42760386288613	3.80709027660014	4.93803376320341	5.00601679592044	3.3208611608397	5.0333731034532	4.48176438805698	4.80225003938594	6.50610582025653	5.67408608882096	5.98693871747785	3.54446769826771	5.14705297130457	2.54456705345068	4.56021180354807	5.10201965705281	5.11248910487177	5.05227078599435	4.07627208808476	6.95271108972392	5.00289672825887	4.89080728450773	2.64569067498215	4.34205525443801	5.02342535525947	3.7985050254859	4.78082996448203	5.17461694567844	4.35019984664551	8.10651818902909	5.95179237088096	5.51153360267973	5.56379980105605	4.0459729894621	3.93681114166614	4.35526489155067	4.29161247222754	5.03370739641695	4.87097256865913
RB1	10.5882778362097	12.7770298425983	23.3762780211584	16.6726090774466	20.8148053301748	20.739172813237	14.6507453053842	12.6657380385015	12.284646722126	16.7546729308587	18.5886328398696	15.9994262471361	16.7993163003541	15.1338277238783	14.8358985352974	18.591175691368	15.7134098725783	17.45093931193	18.6878634144862	21.637452420148	15.6376388345473	22.7322143035307	19.047909419045	9.48602591942541	18.6447833544722	20.0508812893938	18.7918333893661	18.0475298720136	16.0393302163681	14.8926723948197	16.0448017995532	17.7896035963028	10.4854655018952	14.6748083981619	19.4248055251665	8.60957327907181	11.2680701015431	16.0601875352725	12.9276319540987	-11.8175782644126	14.1030427968692	16.6347334527949	15.0022326852504	18.4150955930655	20.2515785648471	16.2086029923717	16.2891233250299	8.29590215767456	18.6343151175648
ATG16L2	5.3490232356057	1.62184058199901	6.2658782149508	6.78376392610294	9.58754338851842	5.4773590294512	5.74092226667252	4.43605597084615	1.92566845332023	4.00609946519681	5.64149018833237	4.59151876257721	5.04425205544512	0.347343335797393	-0.929960941076722	4.72269822044818	6.33364075963523	5.95827252910299	6.27917612208445	4.31660376509958	4.98612408259581	3.9407730384859	3.1857779501369	3.3267339340858	4.05643827136763	4.30933204453201	5.09857015958396	5.45040146082319	4.64871258492539	-0.527552716872263	8.70050337933417	4.05995965242333	0.556560993865145	4.74803018403746	4.23207230308617	0.407861634928983	2.1448412250617	1.33137472617916	5.65971528144253	-1.95417454051415	2.78573257719998	6.3407155759305	6.52554915841746	1.02060941363636	4.4413449111834	3.92110550710196	2.01191710375481	-0.0557517637755396	3.6388867348729
MAPK3	22.065137322507	22.7185686228112	25.1468535610115	21.635050607455	17.0661678233799	26.5144888210831	26.6961993925664	22.2988078251745	4.99084392260308	11.1737773581983	22.8895803077258	19.0000022269317	19.8499989272817	21.8339710412973	22.7103206763927	24.4213113389839	22.286990031146	24.0169701517705	22.1300339551796	22.0030113178303	20.620212197612	24.044324775099	21.9250501085309	17.6003342447232	24.7438337502268	16.3687687880336	22.2402196993233	22.3449174687828	22.5848751657486	16.3832826162273	22.0227893392162	16.9242051073759	20.2579632434128	20.008382942292	9.00454613761234	16.6295488200145	26.6984904887938	19.5637823990463	22.9698965508216	15.9008416883148	19.2162923670559	14.7844597624229	29.4512159653111	17.1745313468032	25.2785116721231	22.2040843165002	16.5320653396058	21.8274707217685	24.0079656107839
MTOR	3.10282822970472	2.47642902461869	6.75441511750208	4.36289315239454	4.78496718199098	3.36506833169904	5.1554067118953	4.60099763284357	7.48123071689668	6.13781220433218	6.69732192908499	6.17916323881335	9.20318287952869	7.4011112533526	3.06444132189679	6.52282584617642	4.05812223480752	4.59090199348124	4.8204193109145	5.81501587483718	3.4867618729195	4.70134359245892	2.95071277056857	3.25176825808795	5.95256309159117	7.37027846639311	7.41964144722869	5.90747314881127	5.83808323686856	5.69974362981578	7.46938007976149	4.83764059340816	5.60971635275797	7.18788195872774	10.2973447518835	9.45537429862283	1.75265972570609	6.72579515382143	5.48445998997183	11.6698527927501	6.66104219251606	9.0661052273962	6.97495788110686	8.26067864080409	0.990415475619025	3.85663792527802	7.42520578799352	1.19150065522024	3.81970666779675
CTSB	150.798719747984	142.755360635079	144.333559341072	141.302656283514	155.439180806935	137.152266401135	142.071287764581	143.856023306736	140.084903662941	135.555829563451	151.726663310425	138.842366622029	152.016729646277	146.904521301686	148.317647764022	136.447253982889	143.900132142472	142.926736182869	138.994732204968	129.294690388328	128.02705447653	137.896885295022	147.582205108808	145.511290983012	137.448593161502	156.45171156636	144.854746828531	140.29491374832	143.037222670311	110.673114841913	152.476685036428	146.324202818295	143.886324904844	134.215512695813	146.044041674655	144.589350567365	144.988931452606	144.854746828531	146.554923760116	151.747245528008	144.91187677553	143.239614476542	137.695622652116	136.840960360194	143.081345799254	133.2859111214	159.413735661047	151.451176045361	137.576731759162
DLC1	3.6654979441123	3.12107229861439	5.70871163805268	11.1978962317198	4.92898264841401	6.86173191155457	10.7655308682907	12.7098096643027	1.27421135673171	3.04740307559115	14.4979945043434	5.90897718099947	6.77664742649141	2.83256603142806	3.11809731661917	11.51310641014	10.7978655732612	8.53084260469001	8.36884990958365	7.79773217397238	5.99068476597005	4.421159132391	1.28795931988576	2.86806879669546	7.35867999670765	5.00389702946438	10.383034871923	11.974945767376	9.42428289289547	5.27993989525883	8.6063204591514	5.58552374120975	3.14731912652184	11.9868535761039	2.47857075661196	7.76782867945359	8.88853394985248	4.44209827718912	5.37355528895728	1.17635218076989	8.78279008650996	8.53095293514811	15.4000484490277	1.79098346098138	2.25431621977528	6.82038951275484	4.39964863343487	3.2878367860336	4.34408148628715
BNIP3L	59.6117295492712	51.7517421397611	54.6646822179107	62.0297827069981	56.2403124038916	63.8331470012727	56.8969319474043	60.9386464848613	47.6084857941395	47.1390774897112	56.7659503299675	59.108312951338	44.143090373404	60.3045795191033	58.1304088882581	52.8721249422296	56.1673408747675	60.3466344177682	52.5972567745529	44.5259597166806	41.5567486106818	56.4224030760562	53.826758720062	67.6255271953162	53.7514270374519	59.3012520482977	45.2584354213558	62.4121827799909	57.928802093116	39.7666066967554	50.4751337390032	67.0718572708194	64.3086420173224	44.2107205025336	58.3311461531685	38.2536240936559	61.0553429627778	54.9560990641234	59.1346058892955	34.5907348937949	47.2931499655223	48.391049200572	55.8741573639571	44.8895061659201	63.2799601491268	43.5480556536008	57.8215738332777	62.6452858924134	55.0847205280742
CANX	178.071102987684	169.228350330078	183.845164860885	171.323841397699	173.697152556094	171.048938503679	168.277015288958	165.313457987535	177.956145415637	172.716273747857	172.151023977007	172.772015085815	174.543797413738	173.416472468504	166.60383135129	161.487697445784	167.381621785573	165.876820160487	171.855214506256	167.565891380472	172.567611113326	180.800655349565	173.773257071386	178.609854888028	165.494266986286	183.012848587292	166.686184959626	163.24922668512	172.252296464286	173.014871715504	169.297190453456	176.956047428792	177.122613643397	164.241431080751	184.472676762435	161.768620633104	174.510692950586	179.063950882598	166.656912892207	158.254714144244	169.187109175982	170.320282814707	170.830749346534	176.229493837481	172.852938695743	163.774422200553	184.438042200985	177.247080704859	174.772554259122
EIF2AK2	9.5821348881836	8.67583402606274	10.3719479131142	8.96400627090659	7.6922034933031	7.72236350373498	5.21273613714199	8.80114529789464	13.6358838725243	19.0083021015222	10.6338605475803	4.80707397604254	6.93733476398282	4.00695238390694	11.6907507683135	4.92162959924028	7.70227567262606	5.41655388015602	9.11191827981114	6.33965883737183	8.29954048987693	6.30531065033372	7.89062542596552	5.75640771043409	6.75886705188727	6.05146089819297	6.70453894994727	4.90122829724427	6.65420374766745	13.6414955152899	5.78123871578539	4.64978353486023	4.03981543838162	7.43601041780965	9.3182489287889	6.66238482393385	6.07754064822565	8.41369528144855	5.08465501599628	12.4357682895919	7.50619192444932	8.36173105832924	5.33343784527354	10.252546338334	5.00023884776243	7.35627575741418	8.38188569470918	6.73255605283951	5.37537100000588
EIF4G1	29.9421654770008	35.7895032548285	25.3984507358802	29.4068168580647	29.8292232676496	30.770934645237	34.2047852673167	28.1208163712722	24.709134000205	31.464962611742	25.5514893395096	34.1845269747487	32.2709523422635	38.7699934074661	38.6469029522464	27.5846273706204	28.1748936613641	28.0386881581589	30.8125462732144	35.5842336542703	26.6765567277687	39.4974201806372	31.3519312709967	28.7639375787033	29.6262328841685	31.5682022321953	35.2031205462553	35.1052033433341	34.1073009883096	31.2197239474687	32.7308703356983	28.4775456764791	41.3653977385242	32.9968766147916	29.168950633387	28.5190045077809	36.3340196742983	32.6255297609562	29.8513787856058	46.1034953170695	33.7239213962739	26.657036952466	31.5260176166844	41.1346365592601	31.5551253833786	37.2366533021113	29.2219965459188	31.0264870851107	33.5080833589894
HDAC1	16.5615970173282	9.65766711221722	17.370048883185	25.3636215925087	19.452201895033	23.2417020623333	21.2910432243989	24.5603736574412	19.8014347868202	32.632943376214	24.0202145753016	18.7949432029014	24.4069023680915	19.7840920732671	17.233317276782	24.5400604597895	25.1302487478002	24.6978311340187	26.2815011789751	20.6845731100132	20.1216552060957	19.4712308608375	20.2892642129973	19.8908061561476	20.3117438539389	22.9619516970929	20.6789113226523	22.58676615476	24.689143026392	25.6524285840798	25.1393165413643	25.1660955671855	22.9099235564337	20.4099485049279	15.8922442113666	22.4393921748759	14.6294534524594	16.559374737871	21.2728182994029	19.6766521202123	23.8148156503938	20.7780875229517	30.5592774617906	19.2965194934595	15.8510817888575	22.2124293221696	16.0646216269529	10.0269786897536	18.3481086907316
SERPINA1	278.088381769187	254.087924358295	271.043449220891	269.194753376226	266.871969046046	265.876176951563	275.099171931043	262.072711258268	253.881978922102	232.720408513755	258.735469819808	275.572257691335	266.129164525369	287.885308017117	239.316664498621	239.864395989454	276.266186519706	273.286230402907	230.939253375193	272.501583591131	244.365987632412	251.031030567587	272.1677333904	292.586628199885	280.848397270607	263.85263447727	284.161601953002	266.300544590654	251.047976623859	204.43063638965	275.934613937696	297.870818230234	278.481192213041	279.461857481301	255.91880034328	243.889048542334	273.792964756759	252.5548291153	268.365657187772	215.026505446109	299.871498569439	266.600574302073	254.426888457664	265.294739568585	285.57686265763	296.482573808048	232.95825493669	272.138912202557	254.764448741721
FOXO3	7.29743395329137	11.1172204545844	10.7638584085974	9.99379132719523	11.1069650609152	11.0203663729901	10.4270817097166	16.7947179244715	11.6006434889262	12.7564104219176	9.76293633199468	20.3341034220254	5.405965647203	18.8863981674171	9.05356148148759	14.5402550345572	11.3963757466631	11.3752203759657	9.21097018629351	14.25333577213	7.77988649133968	7.24133347351652	10.0678532309104	6.71995244608145	5.29480036653371	9.96062787549254	10.1150454238116	13.5612560346751	10.539268184247	10.5382397478762	8.45155683659142	7.27643067529666	8.84723686648293	9.62746518892875	5.1985908682986	11.6969181697482	19.9548711315566	8.47180689358219	17.7998261716539	16.3327979012904	7.7232935209084	9.99205312487842	12.6650244351116	6.73786317245419	14.2245033412001	10.4321804365125	7.22723230722145	8.23449882228049	6.0324644597468
CCL2	42.6113636579688	57.7849406933255	38.3692081233173	65.8824816242796	45.7013793184761	62.2017398682231	63.2821635216445	55.5049586092276	46.9933945737055	62.3527277198325	60.9837542601914	37.3082680674333	54.4404614929834	-4.59352854944269	56.3190975146995	47.881884064152	63.1843042445143	56.4583443926385	47.8054741284425	47.4795083264028	19.4567594770686	50.0777135886735	35.6114566687206	14.3979777691744	64.0976129230386	20.4326109048602	73.7029061573147	69.8119100401872	50.1753187900637	4.33593658878465	59.6505921074858	35.7270076408008	21.7845479175126	75.0129607900858	54.7472245180404	32.5610768236567	14.7772459869891	14.8063042282031	50.3919517894501	12.4685132270468	59.5614917571826	44.1998719293955	27.738759395278	30.1562766891715	41.9838634421534	42.4329891160665	9.9493656371448	2.41330534682267	59.9793661150732
SH3GLB1	23.617949900447	14.0432741070481	20.01561762843	21.9331717633383	23.6408022062996	21.4179519265199	20.9094765329094	20.977141144407	10.0137126464575	13.5432930035948	22.9409793105401	19.7458746652806	23.0796344015777	19.0554499541289	22.8464991636759	23.8249533180153	19.67575331502	19.8431476142292	19.8614688594386	22.4974568450756	23.1686216513962	21.6945668051716	20.4237259728573	10.3310607173363	19.3218786376262	21.5133939097866	23.228336627085	23.0857994252662	21.5804559249838	18.4073576330783	19.4729796599446	18.7772590543838	19.9134775555169	23.0941083011771	17.855286714814	16.1221270478196	18.072545857879	18.854495676345	21.5759943946829	9.25009566159122	19.4754827522692	19.2661384798418	28.24359498601	15.6208712214232	23.6217393041051	20.8375821589188	20.6975248726438	18.5305306345525	19.6458089142476
CHMP4B	77.9181417840473	76.2882030577828	63.1680704511276	68.6574884231586	69.6597615966763	67.4417010773678	67.4204423300216	60.4100903082619	77.6952914670386	70.6464883602936	70.1671222799256	68.5324947343051	71.8663144531403	78.1360266551892	70.8344837369558	66.4620974464007	70.6106513958342	70.6250498057154	70.500885996394	64.8080783823811	70.0459183742686	75.095818314796	74.3026056267292	72.3985161970493	75.6380339383919	77.1711948798928	69.5637583661428	72.9827790502694	69.8539949011547	75.7378684460984	73.5165022399872	72.4855982226134	81.6159466656434	69.1998423600097	63.2173791266573	66.335858938249	76.0781328855678	71.0369881741036	70.8901548222315	74.5799375350176	60.4025107418691	62.411856558865	76.4521595906665	79.7705435502055	79.4479970387455	71.8980988392183	71.3735458183298	82.6055918389483	66.0542669816962
LAMP1	42.3926020953681	51.6788217516171	53.5397500832344	46.3318490288466	57.7863808956463	47.7697102315497	47.1395153782131	50.8838271838616	39.720999197321	52.0478873910396	52.8526786302927	46.1155369248954	60.5316318689603	54.0710065408618	45.6524312255124	46.2089380714973	47.5439874662548	45.2222162533994	51.2827354014061	43.1306535100435	38.4663330894849	40.7706007384554	36.4343889488979	34.5079187552502	46.2377424154114	48.4577134331393	52.2538171529146	51.1432260074295	43.166326172562	35.0073227198152	46.6038530805508	42.2629825477539	40.7227354793446	53.2400065432136	64.4480642712608	59.0747763045355	39.9871332325437	50.0974845678365	45.4900806789681	47.3059389974182	51.1091772496972	59.7518514255551	46.7050942264896	51.8472286643726	40.497837977138	40.9577624204231	48.7544487560971	47.5439874662548	44.0625352648665
ATG2B	4.02054701375869	2.30445579551343	3.58974999265544	4.6210639311171	2.74798738020739	5.69981411895415	4.69650295522164	5.24903975121797	3.48748879398797	2.16740801397068	5.07170299411512	3.99370626795719	3.59409566248077	3.76933121659116	2.66735371537147	5.2018157445691	4.63983414724299	5.6306946220315	3.08208926814594	3.0538424142813	3.95962539214756	2.72880859683297	1.97079431123239	4.54840793976395	4.30465512746739	1.92637456160755	4.9239396079176	5.1362831497245	2.74372926050675	4.35278912480618	4.37567950286048	4.76725141507027	4.54105903535847	5.9879070898531	2.04747230225294	5.25105605711984	4.28997588989501	2.57682423341195	5.56788669318849	5.58843974821708	3.80155496854381	6.40592444578626	5.2061508022581	2.55053797173346	6.26421793639657	4.66113005181437	2.49921768046291	1.33602937691722	3.83412361492705
NBR1	21.6241410509749	25.4546955621883	29.8041535125261	21.6344435031842	27.8106290100331	30.0747580648541	24.1261074763941	29.4141163758577	16.4824465499892	20.9390157433673	22.2123474465284	23.4786436271001	16.9948773083313	21.1376132514535	23.1204070525361	25.4112466218141	28.5568960678661	27.6497786101008	28.6364525337386	29.0683724422743	26.251128955007	22.972171650499	20.1412486601794	8.35180510347879	25.2652136442397	16.9371982587891	22.3296143134804	25.9259654544592	28.1152487846197	16.7272949717939	19.6289647301348	22.2224663633658	17.0172563880115	23.2949247198292	29.5992056805722	25.1481547840425	22.4730043816994	27.8106290100331	25.2526475891104	21.4576867043539	25.466686539819	29.3638276839574	23.8035379424358	21.3244033172809	23.1015273806134	24.0466488960532	27.9969663552765	12.66357712412	23.3877079681699
PELP1	7.78030585781796	4.25290563284075	11.7380220111713	8.33681980082235	10.8438086097306	10.3268281499511	6.92288066562599	11.2713177453861	11.1985103111956	13.7525378901654	7.38985407591873	7.76667945589722	5.38820330438139	6.63285054438303	9.25755547101287	7.33182652010953	8.87633919064117	9.10109792390264	11.2148742972494	10.2710690978477	11.0640995441682	8.00905561963297	7.14799313166871	5.99087168549428	8.92603095656206	8.84191945305809	7.76667945589722	7.88078134737573	9.85379514331891	12.0930697555745	9.99406557076597	9.43066921821357	5.37303124400351	8.19934847625292	13.5770172220837	10.8267986768589	8.76395982401043	12.5686250307338	9.50410721953583	10.665242763793	9.39167402400361	12.819360053887	7.63397583403144	9.60780475334009	0.240383967924686	8.01912162421211	4.06531960098157	8.62960288588452	10.2122956272607
SPNS1	2.23803568598063	3.08354924422377	1.86938826904472	1.40828604260379	2.11495699151159	2.22867434576772	2.06388190734478	1.70217061295003	0.540468198382344	1.45180767609481	1.87151253925083	1.6660040032344	2.42381176912246	2.68621039985953	1.86493689224541	1.64744006432891	1.89274421759523	2.25581032677114	2.30551295821008	2.22339288310168	1.88683440307787	3.09171561354752	1.91503637748518	1.83220306790696	1.91255493885832	1.99881331721204	1.70943524224856	2.02549401871617	1.89947750374931	2.58918405504329	1.86679108139262	1.41318828941571	2.13165571755317	1.85744517438308	1.58877845833624	1.14628206092422	2.87709046382869	2.20975434081316	1.79884860831887	2.63661580084414	2.35626725222121	1.65656659937633	1.95453104726944	2.34793442477546	1.95938809684293	1.75597296462588	1.55799252473686	2.33606518901563	2.29673918209673
NRG3	1.08839284010497	0.867969694310215	2.66704029014962	2.16016279038031	2.94709232864042	3.34446430525729	2.85691102799853	2.20145991919033	-0.240610578260428	0.260904134632654	2.22731330679981	1.61348402990466	2.25055151806591	2.68813322710596	0.824437938002383	2.15743672034817	2.41448988646947	1.48517524523991	1.64858866366361	1.95860513421098	2.59631085942979	2.50101009978987	0.551150414525487	-0.268627589495073	0.820000594859633	-0.273255605958773	1.9945586232565	2.29421411297054	2.18471417439235	1.66084042177998	2.37159716501553	0.626522222042804	1.13175865477784	1.73666856879346	1.35427202693613	-0.234779484943211	0.823802892130101	2.37420356559937	1.55833077457482	-0.268871715169594	2.63432824756023	2.47406931579356	3.03619660424767	0.538920196909816	2.3329223927158	0.718114824378244	0.688980100496531	-0.182139288027544	2.67863705748565
ZFYVE1	4.86232318145099	5.1757530537172	6.33271973943075	6.68119888227019	3.06110045289398	7.39723954859448	8.23625801541868	7.97607471178087	-0.0187612650558933	4.02597323863635	8.41505797488457	9.01475453472276	6.0923136062717	10.0552620532135	4.11121554290167	9.09448277445093	8.88202754949144	8.59857984996936	4.27347330875611	4.21967798892176	4.06827133562357	4.27453540786439	6.83411902679767	7.54317639148503	8.17991808313741	3.44381016491067	9.04643164062719	7.61562040149559	6.44191237858779	5.68758303941002	7.9550672765017	6.99913825033364	9.30112743220555	7.04163991631663	6.19378389982895	8.1838788277287	9.13268293904538	6.39764497283728	9.3528206808881	7.23382674995979	9.38039100357385	9.0886500801813	6.92797761007892	2.44713636170125	6.00897422957538	9.01695839037244	6.78232841903019	4.1005016181469	7.72766300659317
GABARAPL1	26.8705893567976	46.5804850682088	28.6234706950866	23.8563757830539	30.5101935142039	25.0195650132481	39.1408560337494	24.543891167072	10.5385228832375	27.6551912491357	27.5161784938092	26.9523427582051	20.9630338000666	39.7000626446012	38.7692193336596	33.7161195788183	27.2067778042791	26.2477427065574	23.8211082470277	34.8754998595166	43.1502619228752	33.5808184640591	22.8592511903728	34.9690832464023	30.42565985769	28.0967930689813	27.2644959002907	42.1704444182322	28.714565753652	20.0654284389237	32.9210500260041	31.4975316089101	44.1410058300869	28.037281708426	29.9036808627146	56.0804221493617	45.2050094593557	41.0578419297013	22.9388220915217	26.7082085573007	32.2437659807781	13.5531395939716	33.1810455822912	18.6554081603719	52.9811049668072	23.0516448437446	42.2182648060645	42.0127483485898	27.8192402016964
MAPK1	17.4576275950721	10.0597629367181	21.4354326580812	17.8632331328012	17.2163113781798	16.8717071690457	17.4868563889362	17.2513544368822	15.6338986371818	23.6767469618778	15.7577545912891	21.2106507568228	23.7353377931753	19.2966916764734	21.2641541063868	17.4347460403231	19.9179822135993	18.2257404324165	18.1727700571294	21.2231272001216	15.4833455170255	18.4557551720294	20.8372659367392	26.7287999321145	19.5930980527084	21.5801715133993	16.5231541050422	17.8861631397572	21.9216263290793	16.1926616011927	21.9908645328619	20.1766322075408	18.1013636170842	14.3175490777941	15.5540372870176	7.27800060315116	15.5859188392142	16.7185618558156	15.5043737748573	9.63207530565524	15.3595137890218	17.7998939852192	19.9853792335165	20.7234517025298	24.6662984981987	15.4724801096089	18.5596488168585	26.2345268556016	20.5158945608547
ATG4B	6.63793863532723	8.98870849896065	8.32196005210413	4.74972370972863	8.28904671512531	4.30089044897979	6.75790447812622	4.90397577602381	10.5420972478509	9.70668502021073	6.53559749274052	7.8792077442018	7.93680428694287	7.45079527191265	8.84038643987392	10.1278017866616	5.81253913500999	7.63810443293715	10.4287083221376	7.83024385437875	8.0438247443086	6.66451225550864	7.42199340659834	4.82216324020965	5.92231255329796	6.46224510054376	6.15525761222127	6.65278881095471	6.16115886787963	9.57071175189265	7.25832520764488	7.62308893589658	7.99881419262452	5.49529453118873	9.71944352056831	5.77884231829088	1.65946397748159	7.5561481393725	5.49556767091469	9.38505580499898	4.07013050786422	7.21199927254366	4.88711299188921	8.57567810597586	3.58845578901182	7.2799176217712	9.31232875901694	4.362483457185	7.21187707845573
EEF2K	8.69023243750782	4.90237996659855	5.38378455623576	6.55253531240895	9.67584506737454	5.39537702557701	5.17712768916783	5.57689859610122	8.89974092805006	4.70230853768788	7.52011786141212	5.25875183466941	9.35747895029086	3.77645601715256	6.79063633531244	5.48454509806249	2.22230214924352	5.47352009225542	5.63405028061581	5.22751749728346	5.67669588050017	9.98589474409165	8.92040327673606	2.42311271132897	5.96178669891528	6.56730367010121	8.00334882528121	5.21203384942205	3.60014652766085	9.16908582554175	3.03384653214852	6.55643602813135	1.60345693790588	2.30529488326872	7.28922696341361	5.85147941763104	8.6598659855271	6.62733082109576	7.5874505093342	1.15040645057353	3.24885798839204	9.34277735301439	8.41837448722187	7.06274225285702	4.38710400315181	8.30431908545132	7.85164054900692	2.55985711726477	4.05370248671272
ITGB1	68.9787255301611	63.3597282204997	67.2626552103857	67.048665265204	64.2156880012265	64.8901015191644	64.2482305111984	71.1775685737929	69.7428180170107	79.6931457536891	67.8042726984774	62.4810239783565	72.0046565831996	62.615274185438	59.5558829377646	65.6286541359319	58.3523042067003	57.3301164379437	62.1435983868909	63.9472581781916	59.7903725464947	62.180856384208	54.131237121497	66.7199788553752	60.5067595490948	72.6776159239024	73.398845477878	63.6448740226265	61.8777239626869	73.3415537184567	54.7676020214851	63.1963379958123	60.3796955188359	78.4506148382377	55.2019774680383	54.182218034082	62.3901873149469	63.0859475899684	64.0468057867867	68.7645096933701	71.8150346953765	60.4264692001968	78.6858527129238	68.2326337809316	62.0793886969334	66.7167175452652	66.0021800302167	78.2177488254498	57.3814503061682
ITGA3	40.6677647321709	47.6856412045833	36.0474017093375	34.7407835236089	34.7020885998812	14.0522895276637	16.0864821791903	22.8218524828945	45.1611296863102	51.2452930487199	28.0731293364282	34.5588100381788	22.0066777191594	46.3072303895607	21.3357655029679	12.1510244179519	16.7337915142309	8.9993561058267	16.8121397894537	25.7335943772563	29.2913677029689	32.0260177039957	56.5996967300219	32.4163406070139	36.9999255616543	50.7663219667391	46.9772480731694	20.6376211591463	26.2440018900067	21.5559866458343	20.1493852754143	32.5987996958461	33.430191057405	34.9085467200083	37.8820113625884	15.9986007424415	50.1529920908108	35.857441325846	30.1649682234025	48.0499332094398	49.3809337975701	19.2896244519414	24.0544033707613	51.5570120957773	34.4998220038568	42.2547677664826	32.3692115189333	71.547361747901	10.062137488501
CAPN1	17.6216823209017	33.9058972604279	16.5116741113637	13.8906924153489	27.7255100524062	22.5041971838555	21.4623391076015	17.3235950229438	3.30977969281782	17.8143372870573	17.04808820393	19.3878526832895	18.9729690216422	20.1860936164243	20.4363634295592	15.9028526308102	22.5269706583462	24.3612798013389	16.2942362464975	24.6837185961976	17.4481225611736	18.2659241605833	24.3017463515735	19.7912928442955	21.6695709138598	18.0595438052656	20.3649891353801	14.7226053950138	23.6230945412132	24.9281871902573	20.9627871644227	14.2735501689511	21.943295362238	15.5789266349754	25.2672803655137	16.7371383204296	22.3998092985402	22.8307115905497	19.5323949949627	22.4982824379882	24.3176287497851	15.0935541881271	19.4875065013752	21.7662957407099	21.9240866290185	23.7999919886284	24.5407202488967	15.2355307942993	20.3897493287322
CCR2	3.32131392110694	0.421843239713909	3.48666278957999	3.7235677116251	6.8772263705558	2.43580491772494	3.23781481604025	0.620472452251978	1.40642825344164	4.34267868577493	2.51371406115977	4.63262575391423	6.5172476116878	5.17517962819465	4.90219748765014	4.90659446966545	4.65830132632832	3.85878342987871	5.21554589245832	2.28090124856129	2.89445445259272	5.61995083352316	1.08556407704916	-0.0334394415693677	4.70915634312549	6.68496918406489	6.72251016961761	1.6543540348016	5.18725712659844	-1.72035049174777	4.92998065738681	2.35124727995085	1.30380170852284	1.63928272564578	3.75335811690709	-0.717914336995805	0.24646576798804	0.688148481642583	0.452917518297523	1.60431138031475	0.865584316611619	-3.48117893769165	5.24499923365818	1.52555389581925	0.87420974860116	3.73684765773765	3.22039352640166	-3.41666146385726	6.08429826627382
USP10	17.496376832525	13.9984889395415	20.1790347597433	15.3774350122298	16.0075430240882	15.0885090726505	13.0236052677366	15.8007402549593	19.0176125745776	19.6264721946262	10.6265406375928	11.8168979135	17.4569219239436	9.82301592626306	15.2591746645508	12.6750272639926	12.706676184425	11.5146712262055	17.6694878533774	12.5694935846712	15.5670825008134	14.8989361398277	12.5583922318976	12.4343090793051	12.9989720443896	14.8166414911275	12.1459944969638	12.7925122317601	9.34921406678726	17.7819701295994	12.8927748187975	14.3811314703656	7.96914965768785	12.8034644730121	18.796241609801	15.8408736209634	13.0339908852071	16.869646196628	12.9474018246886	19.0760642909944	12.2193051764953	18.4840840951764	10.9032021545311	16.5178846619006	14.9841533743487	13.3975247745547	18.3108314183786	21.0184431587151	12.7628986835958
DAPK2	1.47984636662995	-1.0688204652713	0.567644131391599	1.9062517522977	1.0488052241889	1.45464588334203	1.15184383080045	1.02797632894989	0.75059175543412	0.95252111534429	1.09979180969713	2.55810964454356	1.67344093372544	3.11623885601349	0.777835502937278	1.39570728010957	1.00931065209179	1.16914351274948	1.35014221854976	0.526509961063719	0.958365174471789	1.34127774048667	0.773559608660988	2.20684273957206	1.68081609321475	2.32389644047265	1.9173650340172	1.52272526355851	1.20172252502575	0.00563797433121183	1.3840400527486	1.46021431744841	3.939254495176	1.81325155721327	0.879862585938315	1.19426919315881	2.97182684464252	1.07898447925195	0.943183559616591	1.2173051102662	2.54445441275153	1.77777275406689	2.79138545398274	1.37238495558415	2.87512761351671	1.64177370788823	0.850178647233512	0.352045387793447	0.210944920074757
FAM215A	0.192540666053772	1.00072389335814	0.798931027499576	0.846265641612089	0.606006648508845	0.567036276487485	0.367134874260935	0.00997567948271749	0.474510088563363	0.563766871230872	0.640223258355216	1.07733417336888	0.134781718906405	1.22114980429796	-0.0197240104322601	0.727757204702391	0.508311405904262	0.641047294732697	1.08083059791889	0.826399816281348	1.15073453154363	0.192243794670098	1.16896756426415	0.717292488427845	0.631046985714598	0.722488829081069	0.939977132193091	0.910781141335341	0.892864625898878	1.22426258807091	0.886357467114059	0.474355649957517	0.54950776758373	0.159304714068548	1.28244501351558	0.518545282849223	0.851198945487866	0.890913678846234	0.00535398141590826	1.52286226526086	0.764764623843091	-0.0217759155841318	1.13713847703465	0.721450324957662	0.71771323812787	0.768025297588418	-0.00241542646898474	0.0096537050040989	0.622573599732388
EIF2AK3	7.28317254272454	3.70506319483718	3.07938433887395	4.3359454843975	4.350769219645	3.33133867773504	1.55652537801129	3.31847001165156	5.83348308525575	5.35427180929413	1.96534660093794	5.35548191013066	3.48507820745119	5.64246866820933	8.25334441745746	3.57948119896106	5.36821443987004	4.02941559780886	7.82664773623618	6.95158600568948	4.517687503784	5.28470235588894	2.44479233393664	4.98544820057994	3.10507251069443	7.544811469843	4.70374428896576	9.88161450587731	4.85361527757012	8.7541673380465	4.13420276712221	6.22847512455992	5.80224357584768	4.2179795606613	7.45295725322007	3.24762617080289	8.27778845435539	4.71778902179974	2.78928913427144	5.12229926049626	5.94440395318427	4.0987581573072	5.66741565326744	9.65728450017516	4.3531969844483	2.80865074765593	4.20004359732484	9.54197323514909	6.04875246094439
[truncated: 52 more columns]
