# Supplementary material for: Identification of small molecule drugs and development of a novel autophagy‐related prognostic signature for kidney renal clear cell carcinoma
Source: Cancer Med. 2020 Aug 11;9(19):7034–51. doi: 10.1002/cam4.3367 (PMC7541166; doi:10.1002/cam4.3367)
Supplement: Supplementary file 5 — Supplementary Material [file CAM4-9-7034-s005.txt]

##########################################################################
#####univariate COX regression analysis#####
rm(list=ls())

library(survival)
pFilter=0.05                                                     
setwd("G:\\2_Autophagy_RC\\22_uniCox")        
rt=read.table("expTime.txt",header=T,sep="\t",check.names=F,row.names=1)     

outTab=data.frame()
sigGenes=c("futime","fustat")
rt[,3:ncol(rt)]=log2(rt[,3:ncol(rt)]+1)
for(i in colnames(rt[,3:ncol(rt)])){
 cox <- coxph(Surv(futime, fustat) ~ rt[,i], data = rt)
 coxSummary = summary(cox)
 coxP=coxSummary$coefficients[,"Pr(>|z|)"]
 if(coxP<pFilter){
     sigGenes=c(sigGenes,i)
		 outTab=rbind(outTab,
		              cbind(id=i,
		              HR=coxSummary$conf.int[,"exp(coef)"],
		              HR.95L=coxSummary$conf.int[,"lower .95"],
		              HR.95H=coxSummary$conf.int[,"upper .95"],
		              pvalue=coxSummary$coefficients[,"Pr(>|z|)"])
		              )
  }
}
write.table(outTab,file="uniCox.txt",sep="\t",row.names=F,quote=F)
uniSigExp=rt[,sigGenes]
uniSigExp=cbind(id=row.names(uniSigExp),uniSigExp)
write.table(uniSigExp,file="uniSigExp.txt",sep="\t",row.names=F,quote=F)


rt <- read.table("uniCox.txt",header=T,sep="\t",row.names=1,check.names=F)
gene <- rownames(rt)
hr <- sprintf("%.3f",rt$"HR")
hrLow  <- sprintf("%.3f",rt$"HR.95L")
hrHigh <- sprintf("%.3f",rt$"HR.95H")
Hazard.ratio <- paste0(hr,"(",hrLow,"-",hrHigh,")")
pVal <- ifelse(rt$pvalue<0.001, "<0.001", sprintf("%.3f", rt$pvalue))

pdf(file="forest uni.pdf", width = 6,height = 4.5)
n <- nrow(rt)
nRow <- n+1
ylim <- c(1,nRow)
layout(matrix(c(1,2),nc=2),width=c(3,2))

xlim = c(0,3)
par(mar=c(4,2.5,2,1))
plot(1,xlim=xlim,ylim=ylim,type="n",axes=F,xlab="",ylab="")
text.cex=0.8
text(0,n:1,gene,adj=0,cex=text.cex)
text(1.5-0.5*0.2,n:1,pVal,adj=1,cex=text.cex);text(1.5-0.5*0.2,n+1,'pvalue',cex=text.cex,font=2,adj=1)
text(3,n:1,Hazard.ratio,adj=1,cex=text.cex);text(3,n+1,'Hazard ratio',cex=text.cex,font=2,adj=1)

par(mar=c(4,1,2,1),mgp=c(2,0.5,0))
xlim = c(0,max(as.numeric(hrLow),as.numeric(hrHigh)))
plot(1,xlim=xlim,ylim=ylim,type="n",axes=F,ylab="",xaxs="i",xlab="Hazard ratio")
arrows(as.numeric(hrLow),n:1,as.numeric(hrHigh),n:1,angle=90,code=3,length=0.05,col="darkblue",lwd=2.5)
abline(v=1,col="black",lty=2,lwd=2)
boxcolor = ifelse(as.numeric(hr) > 1, 'red', 'green')
points(as.numeric(hr), n:1, pch = 15, col = boxcolor, cex=1.3)
axis(1)
dev.off()

##########################################################################
#####multivariate Cox regression analysis#####
rm(list=ls())

library(survival)                                         
setwd("G:\\2_Autophagy_RC\\23_multiCox") 
rt=read.table("uniSigExp.txt",header=T,sep="\t",check.names=F,row.names=1)    
rt$futime=rt$futime/365


multiCox=coxph(Surv(futime, fustat) ~ ., data = rt)
multiCox=step(multiCox,direction = "both")
multiCoxSum=summary(multiCox)


outTab=data.frame()
outTab=cbind(
             coef=multiCoxSum$coefficients[,"coef"],
             HR=multiCoxSum$conf.int[,"exp(coef)"],
             HR.95L=multiCoxSum$conf.int[,"lower .95"],
             HR.95H=multiCoxSum$conf.int[,"upper .95"],
             pvalue=multiCoxSum$coefficients[,"Pr(>|z|)"])
outTab=cbind(id=row.names(outTab),outTab)
outTab=gsub("`","",outTab)
write.table(outTab,file="multiCox.txt",sep="\t",row.names=F,quote=F)


riskScore=predict(multiCox,type="risk",newdata=rt)
coxGene=rownames(multiCoxSum$coefficients)
coxGene=gsub("`","",coxGene)
outCol=c("futime","fustat",coxGene)
risk=as.vector(ifelse(riskScore>median(riskScore),"high","low"))
write.table(cbind(id=rownames(cbind(rt[,outCol],riskScore,risk)),cbind(rt[,outCol],riskScore,risk)),
    file="risk.txt",
    sep="\t",
    quote=F,
    row.names=F)


rt <- read.table("multiCox.txt",header=T,sep="\t",row.names=1,check.names=F)
gene <- rownames(rt)
hr <- sprintf("%.3f",rt$"HR")
hrLow  <- sprintf("%.3f",rt$"HR.95L")
hrHigh <- sprintf("%.3f",rt$"HR.95H")
Hazard.ratio <- paste0(hr,"(",hrLow,"-",hrHigh,")")
pVal <- ifelse(rt$pvalue<0.001, "<0.001", sprintf("%.3f", rt$pvalue))


pdf(file="forest multi.pdf", width = 6,height = 4.5)
n <- nrow(rt)
nRow <- n+1
ylim <- c(1,nRow)
layout(matrix(c(1,2),nc=2),width=c(3,2))

xlim = c(0,3)
par(mar=c(4,2.5,2,1))
plot(1,xlim=xlim,ylim=ylim,type="n",axes=F,xlab="",ylab="")
text.cex=0.8
text(0,n:1,gene,adj=0,cex=text.cex)
text(1.5-0.5*0.2,n:1,pVal,adj=1,cex=text.cex);text(1.5-0.5*0.2,n+1,'pvalue',cex=text.cex,font=2,adj=1)
text(3,n:1,Hazard.ratio,adj=1,cex=text.cex);text(3,n+1,'Hazard ratio',cex=text.cex,font=2,adj=1)

par(mar=c(4,1,2,1),mgp=c(2,0.5,0))
xlim = c(0,max(as.numeric(hrLow),as.numeric(hrHigh)))
plot(1,xlim=xlim,ylim=ylim,type="n",axes=F,ylab="",xaxs="i",xlab="Hazard ratio")
arrows(as.numeric(hrLow),n:1,as.numeric(hrHigh),n:1,angle=90,code=3,length=0.05,col="darkblue",lwd=2.5)
abline(v=1,col="black",lty=2,lwd=2)
boxcolor = ifelse(as.numeric(hr) > 1, 'red', 'green')
points(as.numeric(hr), n:1, pch = 15, col = boxcolor, cex=1.3)
axis(1)
dev.off()

##########################################################################
#####Lasso regression analysis#####
rm(list=ls())

library("glmnet")
library("survival")

setwd("F:\\T0\\23a_lasso")                
rt=read.table("TCGAuniSigExp.txt",header=T,sep="\t",row.names=1)       
rt$futime=rt$futime/365 

gene=read.table("gene.txt",header=F)
rt=rt[,c("futime","fustat",as.vector(gene[,1]))]

x=as.matrix(rt[,c(3:ncol(rt))])
y=data.matrix(Surv(rt$futime,rt$fustat))

fit <- glmnet(x, y, family = "cox", maxit = 1000)
pdf("lambda.pdf")
plot(fit, xvar = "lambda", label = TRUE)
dev.off()

cvfit <- cv.glmnet(x, y, family="cox", maxit = 1000)
pdf("cvfit.pdf")
plot(cvfit)
abline(v=log(c(cvfit$lambda.min,cvfit$lambda.1se)),lty="dashed")
dev.off()

coef=coef(fit, s = cvfit$lambda.min)
index=which(coef != 0)
actCoef=coef[index]
lassoGene=row.names(coef)[index]
geneCoef=cbind(Gene=lassoGene,Coef=actCoef)
write.table(geneCoef,file="geneCoef.txt",sep="\t",quote=F,row.names=F)

trainFinalGeneExp=rt[,lassoGene]
myFun=function(x){crossprod(as.numeric(x),actCoef)}
trainScore=apply(trainFinalGeneExp,1,myFun)
outCol=c("futime","fustat",lassoGene)
risk=as.vector(ifelse(trainScore>median(trainScore),"high","low"))
outTab=cbind(rt[,outCol],riskScore=as.vector(trainScore),risk)
write.table(cbind(id=rownames(outTab),outTab),file="tcgaRisk.txt",sep="\t",quote=F,row.names=F)

rt=read.table("ArrayExpTime.txt",header=T,sep="\t",row.names=1)
rt[,3:ncol(rt)][rt[,3:ncol(rt)]<0]=0
rt$futime=rt$futime/365
testFinalGeneExp=rt[,lassoGene]
testScore=apply(testFinalGeneExp,1,myFun)
outCol=c("futime","fustat",lassoGene)
risk=as.vector(ifelse(testScore>median(trainScore),"high","low"))
outTab=cbind(rt[,outCol],riskScore=as.vector(testScore),risk)
write.table(cbind(id=rownames(outTab),outTab),file="ArrayRisk.txt",sep="\t",quote=F,row.names=F)


##########################################################################
#####Nomogram#####
rm(list=ls())

library(rms)
setwd("F:\\T0\\27_Nomogram")                   
rt=read.table("tcgaRisk.txt",sep="\t",header=T,row.names=1,check.names=F)   
rt=rt[c(1:(ncol(rt)-2))]


dd <- datadist(rt)
options(datadist="dd")


f <- cph(Surv(futime, fustat) ~ ., x=T, y=T, surv=T, data=rt, time.inc=1)
surv <- Survival(f)


nom <- nomogram(f, fun=list(function(x) surv(1, x), function(x) surv(3, x), function(x) surv(5, x)), 
    lp=F, funlabel=c("1-year survival", "3-year survival", "5-year survival"), 
    maxscale=100, 
    fun.at=c(0.99,0.9,0.7,0.5,0.3,0.05))  


pdf(file="Nomogram135.pdf",height=8,width=10)
plot(nom)
dev.off()
